# Supplementary material for: Super enhancer associated RAI14 is a new potential biomarker in lung adenocarcinoma
Source: Oncotarget. 2017 Oct 27;8(62):105251–61. doi: 10.18632/oncotarget.22165 (PMC5739635; doi:10.18632/oncotarget.22165)
Supplement: Supplementary file 2 [file oncotarget-08-105251-s002.xlsx]

## Sheet: Sheet1
Super enhancer associated genes in cell lines
Cell Line	Total Number	Nearest Gene Name
1153 A549 NHLF SPCA1	43	MTA2
		ABALON
		PHLDA3
		MIR3188
		PPP1R15B
		SMAD3
		HSPA1L
		HDAC7
		LOC101927851
		PTP4A2
		HM13-AS1
		ITPRIPL2
		KAZALD1
		MCFD2
		GALNT2
		GPRC5A
		KDM6B
		SOCS3
		ALDOA
		DLGAP1-AS2
		IRF2BPL
		WDR81
		KMT2E-AS1
		ZNF580
		HNRNPF
		EGFR
		EIF4A1
		ARL4D
		ZFP36L1
		CCDC80
		SNORD83B
		ESYT2
		EFCAB2
		RPL41
		HIST1H4H
		LOC100131315
		MALAT1
		FOSB
		BTD
		SUMO1P1
		VDAC2
		CHST3
		MIR5188
1153 A549 SPCA1	41	TGFB2-OT1
		DNAJB1
		C8orf58
		PCYT2
		YTHDF1
		LINC01011
		SLC16A5
		MCU
		FZD2
		ELF3
		EPB41L1
		ZFP36L2
		MTSS1L
		SERTAD2
		RPEL1
		MED11
		KRT8
		MKLN1
		ZNF217
		ANKRD40
		CDC20
		BCAR3
		MKNK2
		DDIT4
		PSAP
		FAM102A
		MKLN1-AS
		LOC643770
		BORCS6
		PC
		KCMF1
		ENO1
		HEXIM2
		MNT
		JUP
		CYTH3
		ANKRD33B
		C11orf98
		MPRIP
		RPS9
		ITGB5
1153 NHLF SPCA1	35	ERGIC1
		PLAU
		TNS3
		CROCC
		LYRM1
		MRPL24
		MIR4257
		LINC00963
		SCAND1
		ECE1
		PPOX
		DUSP1
		BCAR1
		SPEN
		PTPN14
		ACTRT3
		ZCCHC14
		FAAP20
		ANXA2
		NUTF2
		YWHAG
		MIR6827
		C8orf46
		SLC39A13
		LEKR1
		ARHGDIA
		ZMIZ1
		CDKN2C
		PPP1R35
		TNFRSF6B
		SREBF1
		BCL10
		BHLHE40-AS1
		SMAD6
		RFX2
1153 A549 NHLF	29	IER2
		LIF
		PHLDA1
		STK40
		TRIM55
		LINC01431
		NEK6
		CDC42SE1
		IER3
		PCBP1
		LDHA
		CORO1C
		GADD45B
		MIR4269
		ASB9P1
		WDR74
		MRPS23
		TXNRD1
		MIR2278
		LOC101929705
		TMEM189-UBE2V1
		MIR4738
		BTBD19
		CFLAR
		KIRREL
		LMNA
		ERRFI1
		ITPRIP
		NR1D1
A549 NHLF SPCA1	18	CDC25B
		LINC01270
		MYOF
		SERTAD1
		MIR1204
		FAM129B
		FLNB
		LOC283575
		ZDHHC7
		RAI1
		LOC100507156
		CAPN2
		IER5
		NEDD9
		SPSB1
		LOC100268168
		RPS16
		MYADM
1153 SPCA1	84	CNBP
		HMG20B
		SHC1
		KIAA1522
		LUZP1
		NOXO1
		SLC22A18
		CD55
		ATF3
		ITGB4
		MIR6860
		CCDC57
		LOC152225
		OSMR
		MIR4647
		ARRDC1-AS1
		RAD9A
		C2orf57
		ZNF331
		PRRC2B
		PDXK
		HRAT92
		DIDO1
		UQCRHL
		MYO10
		OLFML2A
		PPL
		ZFP36
		PXN
		LOC102724927
		LOC440600
		SET
		HYPK
		CLIP2
		CRTC2
		PIM3
		NDOR1
		TYSND1
		DNAJB6
		ISG15
		PROC
		LRFN4
		PDCD4-AS1
		BDH1
		KRT80
		ACY1
		PPP4R1-AS1
		LOC100506178
		SH3TC2
		LIFR
		FSCN1
		PLA2G15
		IQGAP1
		SPOCK2
		STAT5B
		METRNL
		ARHGAP29
		TACSTD2
		PLEKHG6
		LINC00322
		GCN1
		MRPS16
		TNIP1
		VCL
		PORCN
		DNAJB12
		ME3
		STRA13
		PTPMT1
		ECEL1P2
		CUX1
		SLC25A45
		UBE2V1
		NPY4R
		ASB7
		LINC01135
		HMGA1
		NALT1
		MAP7D1
		LPCAT1
		RPL37
		CYP24A1
		TRMT61A
		LINC00854
1153 A549	87	HSPB1
		TRIB3
		RAD51B
		SUSD2
		MANBAL
		SQSTM1
		LOC102724434
		DDX47
		SFR1
		MRPL33
		MIR5194
		INTS1
		GPI
		PTGES3
		GIP
		MIR619
		RPL13P5
		OPA3
		LTBP2
		LOC100132356
		FBXO46
		LOC101927588
		MIR1288
		PHF19
		LOC284788
		CAPG
		NAV2
		BAG3
		FLJ42969
		ARHGAP12
		NOL4L
		GPRIN2
		CSNK1D
		RPL27
		HECTD2-AS1
		CLTC
		STAT1
		MMP24-AS1
		GRAMD1A
		POLD4
		AVL9
		FAM200B
		RNF213
		AP5Z1
		PTMA
		LINC00704
		LINC00111
		LOC101927934
		IRAK2
		SDPR
		MIR3164
		PYGB
		CARD10
		ATXN7L3
		CELSR1
		RPL27A
		KIAA0895
		LINC00910
		MIR4470
		PLXNB2
		SNORD18C
		C1orf105
		ZNF507
		ACTB
		MB21D2
		EPS8L2
		FIZ1
		FLJ32255
		CUEDC1
		STAMBPL1
		RPL8
		CAV2
		LOC100505716
		MIR4681
		ANKRD1
		PMEPA1
		SUCLG2
		FEZ2
		ZBTB5
		PARD3
		HNRNPL
		PCED1B-AS1
		SMG9
		NEMP1
		PRKCA
		ARHGAP27
		KRT23
1153 NHLF	80	CREB3L1
		HIST1H4J
		MIR7641-2
		FHL3
		GABARAP
		NR4A2
		C19orf53
		MIR6807
		SLC1A7
		STK17A
		ZBTB38
		LGALS1
		HDAC5
		WDR1
		NELFE
		SNORD143
		TTYH3
		PTRF
		SUN1
		TUSC2
		FHL1
		EMP1
		SLC25A22
		RSRP1
		TRAM2
		ITGB1
		GPR176
		SSC5D
		ZNF565
		TMEM55B
		SNORD93
		ASB1
		BCL2L13
		SNORA92
		ARNTL
		LRRFIP1
		ANXA5
		RGS1
		SMURF2
		LINC00316
		GALNT15
		BAG6
		MIR1913
		B4GALT1-AS1
		LINC01625
		LOC102723854
		EXT1
		MIR145
		RAD23A
		HS1BP3-IT1
		EGFR-AS1
		LGALS3
		LPIN2
		DENND3
		NEMF
		IDI1
		LOC101927166
		TUBA1C
		LOC100130880
		HRH1
		ANPEP
		MTCL1
		MYLK-AS2
		LIN37
		CDCP1
		BCL3
		MIR4422
		ABLIM3
		RPL23A
		RNF181
		PITPNC1
		GNA12
		CTTNBP2NL
		PRRT2
		IWS1
		NCOA4
		FKBP2
		MAT2A
		LINC01004
		LZTS2
A549 SPCA1	69	EDN1
		GDF15
		SLC25A37
		KCTD15
		RXRA
		GPR37L1
		MIR8085
		OSTCP1
		ULK1
		SLC6A6
		S100A5
		RICTOR
		LINC01186
		TMCC2
		FADS2
		DKFZp434J0226
		GRHL2
		PIM1
		NOL3
		SNN
		PAX8-AS1
		LOC100133985
		LINC00313
		WWC1
		UPK1B
		STAT3
		SLC38A2
		HOXA-AS3
		NPR3
		FAM83C
		INO80C
		S100A11
		HIST1H4K
		NR2F2
		TSPAN15
		MIR636
		LINC01468
		CXCL2
		SP1
		TFAP4
		NUP160
		MIR4645
		C1QTNF6
		TFAP2C
		CTPS1
		LGALS9
		CRIP2
		ETS1
		S100A2
		RPL23AP32
		TMEM105
		GLRX
		LOC102724467
		MIR4287
		ZNF469
		SCNN1A
		PTPRJ
		LINC01578
		PFN1
		SBK2
		MIR4714
		C10orf54
		B4GALT5
		GLP2R
		WNT7B
		ABTB1
		ANXA11
		TOB1
		BAIAP2L1
NHLF SPCA1	48	CLMP
		ACTN4
		MIR4785
		MEF2D
		PANX1
		TRIO
		SNX33
		PALLD
		ATP1B1
		MAFK
		IL24
		DUSP5
		TAF10
		ITGA1
		ARID5B
		LOC730668
		MRPS24
		HIST1H4I
		AHRR
		FST
		LOC101928093
		ANKRD11
		HIPK3
		ELL
		EEF2K
		H2AFX
		ZBTB4
		LINC01588
		RIN1
		CPA1
		LOC103352541
		MIR3194
		CD59
		LOC101927780
		MIR3128
		NR4A1
		FOS
		SNORA3B
		ABL1
		MIR25
		MIR1260B
		GSG1
		ZFHX3
		PIGW
		LOC648987
		LINC01354
		CYR61
		LOC440028
A549 NHLF	36	TACC2
		PNKP
		AFAP1-AS1
		NRP1
		LHFPL2
		TAGLN2
		KLF16
		ATOH8
		ID1
		TOM1L2
		ZBED5-AS1
		NAA20
		ATN1
		EHD2
		SIPA1L3
		UACA
		MIR21
		RAET1E-AS1
		CREB3L4
		CCR7
		RTN4
		PPP2R4
		LOC100287036
		CHD2
		MIR31HG
		MICAL2
		SHB
		BFSP1
		EHD1
		BRD2
		ABCC1
		LPAR1
		C15orf54
		IL1R1
		SUSD1
		SPC24
1153	540	B3GNT5
		SMCR2
		CCDC183
		KRTAP2-2
		TBCB
		CYP11A1
		MIR1289-1
		ZNF205-AS1
		RMRP
		ZNF837
		HSD17B10
		ANXA1
		RPL19
		GNAL
		RASSF7
		LOC101929147
		ZNF446
		STK32C
		MIR4309
		PKP1
		KLF11
		PNPT1
		SMARCC1
		ARL2
		POLG2
		MIR4655
		TPD52L2
		PTPRE
		C22orf46
		FSCN2
		ZNF181
		ST7-AS2
		MSN
		EIF3B
		FLJ20021
		LY6K
		TMEM184A
		HES5
		ST6GALNAC5
		PUF60
		LOC101929717
		DDX19B
		MIR3143
		TGM2
		STAM
		LMNB2
		RPL35
		EPHA2
		KPNA2
		COL1A1
		SLC35F6
		CBX3P2
		ZNF212
		RALY
		SMYD3
		MRVI1
		PRR16
		ZNF513
		LOC102724539
		RAD23B
		PLEKHO1
		AMN1
		CHRAC1
		TMEM30B
		LOC101928489
		C19orf43
		C11orf88
		MIR642B
		UBQLN4
		TAF1B
		LINC01556
		ARL5B
		SNORA21
		PLEKHG4
		EIF1
		LOC100996351
		MRPL12
		LSM14A
		TRAPPC9
		TUBB
		LINC00511
		YWHAQ
		ENTPD8
		ENOSF1
		TPCN1
		RPLP1
		DCAF12
		RHEB
		CLPTM1
		STPG1
		VIM-AS1
		SUPT5H
		AMZ2P1
		C12orf76
		DNMT3B
		ALAD
		RAB14
		LUC7L2
		SND1
		LINC01311
		CDC42EP3
		LINC00696
		MRPS12
		NME1-NME2
		RHBDF1
		GATAD2A
		ARHGEF2
		CCM2
		IFFO2
		RASSF5
		ZNF552
		KDM2A
		MIR4788
		MIR6751
		WDR62
		AKNAD1
		MIR5587
		RAB26
		TTLL11
		SLMO2-ATP5E
		GNB1L
		LOC101929412
		MYL6
		GSTP1
		ENAH
		LOC101927243
		RPRD1B
		ISPD
		HDAC9
		HCFC1
		AHCYL1
		PBLD
		LINC01614
		SCARNA12
		YIPF2
		MIR301B
		LOC105372795
		AHR
		PPP1R37
		ASH1L
		SSR3
		LLGL1
		ZNF672
		ZNF778
		NFYC-AS1
		MAGOHB
		TRAF2
		IDS
		HS1BP3
		ZC3HAV1
		FAM189B
		YIPF6
		LINC01488
		TBX21
		LOC79160
		LEPROT
		KIF25
		TRPV2
		MIIP
		SS18L2
		CUL4B
		KIAA1217
		SVIL
		LOC101929380
		CCDC77
		IGSF9
		LYST
		PGAM1
		IKBKG
		SLC16A9
		AIM1
		ZNF281
		RGS20
		MIR554
		MIR2054
		ERCC1
		SH3KBP1
		AGO2
		SYT15
		SCRN1
		KLF2
		EIF3D
		SNX13
		FAM161A
		LINC01063
		ITGAV
		UBALD1
		ARHGEF3
		ATP5H
		SLC50A1
		COX20
		CRCP
		NR1H2
		BICD1
		ABHD17A
		TPCN2
		LRR1
		MAD1L1
		HCAR2
		MIR7113
		TCTA
		ARMC7
		KMT5A
		KIF2C
		MIR6079
		LRP5
		ARFGEF2
		MIR3134
		ELF4
		TLR5
		TTC32
		TPI1P2
		HK1
		CIDEC
		IMPA2
		IQCG
		MFSD10
		C7orf65
		SOST
		ACLY
		BLOC1S3
		SUMF2
		IPMK
		PPIA
		ZKSCAN1
		LINC00881
		CRYGN
		THEM4
		LYPLA2
		TEX14
		NMT2
		TMEM129
		SLC4A7
		PITPNM2
		SHANK2-AS1
		S100A1
		41160
		TES
		PRKAG2
		UNKL
		DNASE1L1
		GLYCTK
		TBL2
		RPS6KB2
		CHKA
		RAB31
		ZG16B
		TM4SF1-AS1
		C1orf220
		SRSF3
		ATF4
		VPS37B
		ORAOV1
		PSRC1
		BMPER
		MCL1
		MAPK1IP1L
		TXNIP
		TMEM134
		COASY
		IL6
		MIR6875
		RAB17
		DDX50
		H1F0
		TRIM47
		WEE1
		CKS2
		FHOD3
		PRDM1
		FAM84B
		LOC389602
		FAM83A
		TNFAIP1
		HSD3B7
		40977
		C9orf106
		ACSM6
		PPARD
		IFT74
		LINC00319
		ABCD3
		IGHMBP2
		COPS6
		ID2-AS1
		CNN2
		UCKL1
		ADRBK1
		FAM207A
		BMF
		PRDX3
		CCDC103
		ARHGAP26-IT1
		RMI1
		PTPN1
		MIR3924
		MFSD7
		YPEL4
		LRP6
		CD244
		PUM2
		ALG10B
		TBCC
		MT1E
		FAM86C2P
		ST7L
		AFAP1L2
		MIR941-1
		RNF167
		MGAT2
		PRMT5
		KIAA0907
		SUMO2
		ATPIF1
		NPEPPS
		GADD45A
		RNF216
		FPGS
		LOC101928855
		JMJD6
		HIST1H2BG
		RBM14
		CAPRIN1
		EIF3A
		EID2B
		CFAP126
		SPOP
		MYEOV
		LOC101927482
		SEC24C
		LINC01449
		SNX5
		ACOT11
		MAPKAPK3
		SRSF10
		SBK3
		RPL29P2
		RBM42
		MTURN
		ANKRD13C
		MYO19
		KMT5B
		FADD
		ARHGEF28
		CALHM3
		NDUFV1
		ACTL10
		ZNF302
		CDT1
		SRP14-AS1
		LRP8
		RHOB
		RNU6ATAC
		CAD
		XPA
		HOOK2
		TAX1BP3
		PFDN1
		STK31
		OBFC1
		MED1
		SRSF1
		HK2
		LOC101927630
		PLEKHG4B
		CD63
		LOC100505771
		SYNCRIP
		KLHL22
		IPO7
		TRA2A
		PLAC1
		ABCF3
		ADK
		DNAJC21
		FUT11
		RLN3
		LRRC37A3
		NCL
		ARHGAP31-AS1
		SNCG
		FBP1
		SH2B3
		C19orf33
		SDHAP3
		TRAF1
		IBTK
		LINC01089
		DDX21
		NFATC2
		DST
		CYB5R3
		CLCN3
		HCG9
		CCDC96
		NRADDP
		OSBPL9
		NR2F6
		MIR219A1
		TMEM14B
		ARID3B
		ACBD4
		ABCA4
		FABP6
		TBC1D22A
		HIP1R
		KRT19
		TUBG2
		LRRC20
		LINC00501
		LOC728730
		C11orf24
		SEC11A
		PPP6R3
		ACOXL
		CBX3
		PURB
		FGF13
		MIF-AS1
		B3GNT6
		EID2
		RASAL2
		MIR146B
		GTF2I
		WFDC3
		CEACAM19
		AGAP3
		PKM
		LOC101927021
		LAMC2
		CEP295NL
		CACYBP
		ADAM17
		EVA1A
		MIR5191
		GPD2
		ZC3H4
		LAPTM5
		GJC1
		HIPK2
		SHARPIN
		DCAKD
		EBNA1BP2
		ZMIZ2
		CSTB
		TET1
		PTRH2
		PABPC1
		VPS72
		CD47
		IMPDH1
		SNX8
		CCT5
		FZD6
		MIR5708
		TIMM50
		RBM39
		WDR90
		MIRLET7BHG
		EIF3K
		PLB1
		PPP1R3C
		LINC00114
		PIP5KL1
		LDB1
		BCL6B
		TMEM167B
		TOMM40
		SF3B4
		MIF4GD
		FOXD1
		SBF2-AS1
		PFDN4
		NFKBIA
		DAW1
		MIR4668
		TXN2
		BECN1
		UPF2
		LOC101928994
		C6orf226
		ELMO3
		MRPL36
		TIMP4
		MYOZ1
		PMP22
		PEX12
		MED22
		PLEKHA5
		LIMK1
		PSCA
		MIR6874
		JUN
		MLPH
		PHYHD1
		PNN
		PTDSS2
		GLIS2-AS1
		TRNP1
		TRIM25
		LOC100128714
		PLAUR
		SLC4A4
		BHLHE41
		FJX1
		CLCF1
		GS1-124K5.11
		DDX56
		FLNA
		PYCRL
		PCGF1
		LRRC14
		LAPTM4B
		LINC01344
		MIR7850
		APOC1
		SLC27A5
		USP1
		MRPL53
		REPIN1
		MIR450B
		TRIM8
		NKIRAS2
		GRAMD3
		MIR4771-2
		RUBCN
		PDGFC
		LOC100128233
		MDM4
		ERCC2
		CD3EAP
		CIART
		PVR
		FNBP1
		CSF2
		SNORA14B
		RNASEH1
		DCAF8
		SNORA60
		MINCR
SPCA1	295	C5orf42
		SAMD4A
		KANK1
		C1orf106
		MIR193B
		PBX4
		CSPG4
		RPS18
		RAC1
		FAM134B
		SLC2A5
		PRKCDBP
		REEP6
		ZNF131
		SMDT1
		GDA
		NXNL2
		C6orf223
		ZNF341-AS1
		TEAD1
		ATXN10
		AGAP11
		CCDC34
		MIR6131
		NR1H3
		HES1
		PLK3
		RNF223
		SPIRE2
		C5orf28
		NCOR2
		LRRC8D
		SLC25A1
		HIST1H2AE
		EMP2
		NRARP
		REEP3
		MGST3
		PRKCI
		ZC3H3
		PLXNA1
		LINC00605
		NFKB2
		SYNC
		TEAD3
		COPG1
		GOLPH3
		ABHD2
		LINC01260
		TRIM29
		COL18A1
		SLCO3A1
		C1QL1
		MEF2A
		ASS1
		NIPBL
		RPS3
		RAB5B
		ETS2
		ATF1
		PTGES
		TENM2
		LINC00162
		LOC401177
		C19orf45
		EHD4-AS1
		CLDN7
		C11orf68
		BST1
		AHNAK
		DKFZP434K028
		EGFL7
		NR3C1
		CCDC81
		TM2D3
		RBBP6
		ARHGEF16
		RPL10
		MIR4456
		BTBD16
		MIR6757
		POLRMT
		KCNQ1OT1
		RNF225
		MYPN
		RPUSD1
		FTH1
		PACSIN3
		LOC338694
		FBLN1
		RAD1
		RAF1
		C1orf198
		SRMS
		LOC115110
		TCP11L1
		C5orf67
		MTMR12
		SMAD7
		FAM9B
		SDC4
		FHL2
		MAGIX
		TMEM189
		SCD
		OSBPL3
		RCVRN
		MIR5689
		HR
		CA5BP1
		DAND5
		TRABD2B
		DAGLB
		HID1-AS1
		CDC42EP2
		ENTPD2
		MRPS22
		TRIM56
		ICE1
		CRIM1
		TOR2A
		NDFIP2-AS1
		LINC00396
		COMTD1
		SSR4P1
		LINC00882
		NR1D2
		GAP43
		LINC-PINT
		CD46
		RALGDS
		FLYWCH2
		MIR551A
		GCHFR
		TGFB1
		VAV2
		AMER3
		WDR38
		DAG1
		SLC9A3R2
		LINC01600
		ANKRD9
		SLC11A1
		HNRNPH3
		RALB
		CLIC1
		KRT81
		TRIP10
		TRIP13
		DFNA5
		MIR378G
		ZMYND10
		KRBA2
		TMEM94
		PLXND1
		MIR338
		MIR152
		BIN1
		MYO1E
		LOC100507431
		NSUN2
		SLC25A25
		HES2
		DCST1
		HNRNPH1
		SLC39A4
		OCEL1
		ERCC6-PGBD3
		DAB2
		AXL
		MGLL
		PTPRD
		RANBP3L
		CBX4
		PNMA2
		MIR6881
		CES3
		TSKU
		SBF2
		NAGLU
		FNBP4
		WDR25
		SURF1
		FAM173B
		IGFBP1
		LOC101929439
		PDGFA
		JUNB
		KRT20
		LACAT8
		LOC100287042
		KLF5
		APOLD1
		TMEM52B
		TNS4
		LOC101927854
		WBP2
		RHOT2
		KCNK15
		CDKN2AIP
		HIST1H3C
		VAMP3
		MCM2
		PHLDA2
		FAM50B
		GOLIM4
		JMJD1C-AS1
		40973
		COL16A1
		SNORA111
		ST3GAL4
		SETD1B
		LOC101929681
		CANT1
		PGAM1P5
		COX6B2
		MBNL3
		SSTR1
		PRMT3
		MAPK11
		NIPA1
		GJC2
		ZNF517
		DOCK5
		FBXO4
		LOC100128386
		OSBP2
		MIR3680-2
		PGPEP1L
		COBL
		TGFBR3
		OXSR1
		TNFAIP2
		AMOTL1
		MIR7706
		DAGLA
		SLC38A1
		ARHGEF17
		GBAP1
		RARRES1
		LINC01377
		FLOT1
		FSTL3
		UPP1
		CISD1
		MYO1G
		IMP3
		EDN2
		YAP1
		MIR548AA1
		HPS5
		TLCD1
		PDE8B
		TPPP
		LY86-AS1
		LCN2
		HRAT5
		CBX5
		IGFBP3
		SNORA70E
		LOC102723354
		C6orf47
		ZNF860
		LOC100505625
		GPX1
		CDKN2A
		ARHGEF19
		MMP19
		MIR4427
		MIR4723
		LOC100288152
		STK38
		C1orf116
		CDA
		CEP57
		MAP2K3
		FLII
		EXOC3-AS1
		MIR4457
		LTBP3
		ANO6
		FOSL1
		INSIG1
		FAM49B
		PNPLA2
		LETMD1
		USP3
		CFAP45
		MIR548AO
		NADK2
		ZNF622
		PMS2
		BIRC3
		CCDC51
		NAT14
A549	337	DPM2
		ARHGAP5-AS1
		CTAGE10P
		YIF1B
		SLC5A11
		HSD17B1
		POLR2L
		TMSB10
		WISP2
		ID3
		RBFOX3
		PDE1C
		MET
		PTK2B
		CDK5RAP2
		MIR4740
		AKR1B10
		OR4D9
		LOC102546298
		SNORD42B
		PARP16
		LOC644762
		SYNGR3
		NUP93
		POU1F1
		LTBP4
		NEDD4
		DCBLD2
		PGRMC2
		DUSP4
		DMTN
		LINC01504
		MIR4472-2
		PON1
		DNM1
		LOC100049716
		CCDC26
		LOC101928580
		PREP
		GMCL1
		LOC101927139
		MIR8068
		FOPNL
		SH2B2
		CD36
		CEACAM16
		ADCK4
		HMGN4
		SPTBN1
		SNAP25-AS1
		RAI14
		LDHB
		LRRC8A
		IRF3
		LOC100507140
		ZMYND8
		MYO5C
		METTL21A
		DYNC1H1
		HINT3
		MIR935
		LINC01564
		FAM86B3P
		ISL2
		NT5C
		RBMS2
		MIR4289
		MGST1
		LINC00862
		MIR374B
		MYO16-AS1
		MKRN9P
		C11orf86
		PPM1H
		DENND5B-AS1
		MOGS
		ZMIZ1-AS1
		LINC00525
		NCOA3
		TP53I13
		C1orf195
		VRK2
		INF2
		LMCD1-AS1
		TM4SF20
		LINC01364
		TGFB2-AS1
		TIGD2
		SMOX
		MIR100HG
		C2orf61
		PSMC4
		COL5A2
		MPC2
		PARTICL
		MYOZ2
		ABCC3
		EPS8L3
		PCNA
		DCLK2
		NTN4
		TBC1D8
		MAML3
		CD27
		TERF2
		LINC01619
		MIR4258
		OLMALINC
		MIR4284
		FBXO17
		EIF5A
		TMC1
		IER5L
		HEXB
		TM4SF18
		NINJ2
		MIR4276
		MIR4263
		KCTD17
		AGFG2
		DPY19L1P1
		FAM107B
		C20orf196
		PDE4D
		TRIB1
		TJP1
		C12orf80
		UGT1A6
		CFLAR-AS1
		MIR1208
		SCARB1
		AP2S1
		LOC102577426
		NRG1-IT3
		SEMA4B
		HAVCR1
		CALM2
		LASP1
		MIATNB
		NFIA-AS1
		GNGT1
		FAM228B
		PRRT3
		CA12
		CAMK2G
		PTBP1
		NEBL-AS1
		MYOCD
		GALNT10
		RPH3A
		EEF1A1
		HHAT
		ZP3
		ADGRG1
		USP40
		HLCS
		LINC01060
		KCNH3
		AP1S3
		HAS3
		ST3GAL2
		BPGM
		UBASH3B
		MRPS10
		PRR13
		CNNM1
		LOC399715
		SMAD2
		EFNA5
		EIF2B4
		SNORD35A
		MIR4762
		ARHGAP18
		ERCC4
		TPM4
		MFGE8
		NTMT1
		LAMB1
		LINC00474
		LOC100507487
		LRRK1
		LOC101927257
		PPP1R14B
		LOC100506869
		RHOU
		NFIB
		CAPNS1
		NQO1
		GRID1-AS1
		LDHAL6B
		PACS1
		CIC
		MIR4684
		MIR1269A
		CSGALNACT1
		LINC00589
		ALDH3A1
		HPCAL1
		LOC101927911
		XPO1
		LOC101927142
		BAZ2A
		DOCK10
		TMEM190
		EML4
		LOC101927450
		TMEM245
		C15orf53
		DBNDD1
		LINC01384
		MIR6730
		LINC00676
		ALDH1A1
		MIRLET7I
		PAQR5
		AKR1B1
		TMCC1
		TRIOBP
		ISG20
		BCAS1
		MIR1294
		THSD4-AS1
		GLDC
		C12orf74
		ST6GAL2
		CTDSP1
		NPLOC4
		CPLX2
		TPRG1-AS2
		INHBE
		LINC01589
		SRC
		MLF2
		LINC01271
		LOC100505984
		SNORA70
		PDE4B
		ERF
		THOC6
		ST3GAL5-AS1
		RUSC2
		SKIDA1
		CLIP4
		TMEM17
		THRA
		SGCD
		ADAMTSL4-AS1
		L3HYPDH
		GABRB3
		SP3
		AZIN1
		HSD52
		SERPINE1
		VTRNA1-1
		MAP1B
		LINC01447
		GGNBP2
		MIR190A
		PLEKHH3
		IFT81
		CHP1
		FGL1
		MAMDC4
		GPR137
		DDX60L
		WWTR1
		HNF1B
		LURAP1L
		AKR1C1
		MMD
		ICE2
		PTPRM
		GEMIN8P4
		WSB2
		HIST1H3D
		C6orf106
		LOC101927120
		MBP
		GCNT3
		NRCAM
		MIR181C
		CTDNEP1
		LOC284080
		RHPN2
		UCN3
		POLR2C
		MUC5AC
		PTP4A1
		BMPR1B
		CLIP1
		CABLES1
		SAE1
		FAM9C
		LRRC27
		DTWD1
		RAB10
		MIR3922
		RAI1-AS1
		AKR1C3
		PSMA6
		ZNF592
		PAGR1
		LOC102723427
		LOC101929395
		ATE1
		CACNG6
		LINC00673
		EBLN2
		HIST1H1C
		SNORA87
		SUPT7L
		SERPINA3
		ANXA4
		ATP2A2
		SULT2B1
		LOC388282
		EVA1C
		ROR1
		LBH
		LOC339593
		TGFBI
		PGD
		LACTB
		BAX
		LOC101060542
		TMOD3
		MTMR11
		TMC7
		ATP8B1
		MISP
		BAAT
		GPAT3
		SEMA3C
		RPS6KA3
		SLC25A5-AS1
		MIR1915
		HOXB-AS3
NHLF	292	CASS4
		MMP2
		OSMR-AS1
		LPP
		FOXC2-AS1
		CUBN
		SEC24D
		TRAF3IP2
		MBNL2
		DAZAP1
		MYO9B
		C12orf66
		HS3ST3A1
		PROZ
		PACSIN2
		CHD9
		CCDC97
		IRF1
		DPYSL2
		PDLIM2
		BBC3
		CAPS
		RHOF
		MIR6124
		MAPKAPK2
		CHSY1
		LAPTM4A
		ARHGAP17
		CRY2
		PKD2
		RGS3
		ARHGEF12
		BIN3
		OGDH
		EML1
		LOC389199
		THAP10
		MRPL52
		BCLAF1
		LOC101929586
		GGA3
		SSU72
		TM4SF4
		GYPC
		GMPR
		LOC642852
		ASAP1-IT1
		CHMP1B
		MIR193A
		DYNLT1
		STARD13
		ITPKB-IT1
		PXDN
		RAB3A
		LIMD1
		GSN-AS1
		LTBP1
		CDK17
		DLGAP4
		TMEM217
		MIR23A
		MIR3155B
		AFAP1L1
		KRAS
		SGIP1
		CAPN12
		PPP2R1B
		CLEC3B
		ADAMTS2
		C12orf10
		LINC00917
		TBX2-AS1
		MIR3153
		LITAF
		FOXJ2
		LPIN3
		LOC100131496
		VAMP4
		ZCCHC24
		LOC100129316
		KLF4
		HEXIM1
		XXYLT1-AS2
		MIR4266
		FLJ21408
		IFI16
		SOWAHB
		MAP3K7CL
		CHAF1A
		S100A3
		AP2M1
		CEBPD
		CSRP1
		MOCS3
		COL6A2
		TBC1D2B
		STOM
		LOC101927839
		MIR6732
		ZNF516
		DUSP14
		HIST1H2BB
		S100A14
		RCAN1
		NAB2
		PRKAR1A
		LOC100506844
		HIST1H3E
		RBM7
		ADAMTS14
		TNFRSF1A
		SYNJ2
		PLAC9
		SNORA27
		C5orf56
		UBE2D3
		PPFIBP1
		AGER
		CIDEA
		SZRD1
		RUNX1T1
		ZCCHC3
		CCDC85B
		TMEM75
		ZSWIM6
		TNFSF18
		LOC100506403
		LOC100128993
		PRCD
		LINC01132
		CENPBD1P1
		SEC22B
		NFIC
		TMEM259
		LOC101928650
		CSNK1A1
		RQCD1
		KLF9
		THAP3
		TNFRSF12A
		FLJ31104
		NNMT
		AMPD3
		SEC61A1
		ADAMTS6
		CDC7
		MIR6880
		FOXK1
		ETF1
		RPS6KA2
		SH3PXD2A-AS1
		EFEMP1
		LOC101927230
		PHLDB1
		MLX
		SMIM24
		VAC14-AS1
		STK24
		CREB3L2
		ENG
		SOGA1
		LOC100288798
		DNAJC14
		GLUD1
		HEBP1
		PPP1R15A
		RARA
		LATS2
		LINC00856
		PPP1R12B
		SERPINH1
		BRCA2
		SASH1
		CAPN13
		AKR1E2
		CACNA1C-IT3
		MLLT1
		FAM105A
		UGDH
		MIR4636
		PDLIM1
		CHRNA1
		FLJ10038
		NOD1
		NFIX
		MTMR9LP
		UMODL1
		RREB1
		DNMBP
		TOX4
		MT1L
		ARHGAP1
		MXRA7
		PDLIM4
		TRDMT1
		SERPINB6
		TSHZ3
		ARMC9
		SSH1
		ENSA
		HS6ST1
		SKI
		TNKS1BP1
		COPS8
		MIR5092
		MIR7846
		DNAJC27
		CTSL
		PLEC
		LOC101928435
		MTHFD1L
		PRPF18
		NID2
		TSEN34
		ATP2B4
		STOML2
		POP1
		RNF24
		MED15
		SPON2
		STK35
		S100A10
		NEDD8
		LOC101927543
		POLR3H
		TFPI
		DDX17
		PDE4DIP
		C11orf91
		CRIP1
		GLI2
		LOC100507065
		LOC101928731
		LRRFIP2
		TBC1D10B
		SNORD17
		SRA1
		CLEC16A
		ANGPTL2
		ATXN1
		KIRREL3
		NREP
		MIR5047
		TMEM44-AS1
		TRAK1
		CIRBP
		ZNF668
		FOXP1
		COL6A3
		LINC00545
		DLC1
		PPM1F
		AZI2
		HSD17B8
		TIMP2
		LCAT
[truncated: 36 more rows]
