# Supplementary material for: Super enhancer associated RAI14 is a new potential biomarker in lung adenocarcinoma
Source: Oncotarget. 2017 Oct 27;8(62):105251–61. doi: 10.18632/oncotarget.22165 (PMC5739635; doi:10.18632/oncotarget.22165)
Supplement: Supplementary file 3 [file oncotarget-08-105251-s003.xlsx]

## Sheet: Sheet1
			Gene Name				GFOLD_SPCA1	RPKM_NHLF	RPKM_SPCA1				GFOLD_1153	RPKM_NHLF	RPKM_1153				GFOLD_A549	RPKM_NHLF	RPKM_A549
chr1	935690	960797	ISG15	chr1	935689	960797	2.48098	7.36284	47.5715	chr1	935689	960797	1.45268	7.36284	26.6095	chr1	935689	960797	0.41787	7.36284	9.87596
chr1	998969	1027567	RNF223	chr1	998968	1027567	2.72602	2.51643	20.6328	chr1	998968	1027567	1.79972	2.51643	12.3888	chr1	998968	1027567	0.455759	2.51643	3.7267
chr1	1190445	1208922	UBE2J2	chr1	1190444	1208922	-1.2668	45.7878	18.4562	chr1	1190444	1208922	-2.4001	45.7878	9.48565	chr1	1190444	1208922	-4.44718	45.7878	1.60285
chr1	1489895	1510846	SSU72	chr1	1489894	1510846	-1.10216	29.8619	13.3685	chr1	1489894	1510846	-1.1013	29.8619	15.2198	chr1	1489894	1510846	-2.75952	29.8619	3.50818
chr1	2120728	2146169	FAAP20	chr1	2120727	2146169	-0.611249	50.4567	32.482	chr1	2120727	2146169	-1.53559	50.4567	19.4114	chr1	2120727	2146169	-1.67925	50.4567	13.1537
chr1	2210309	2232533	SKI	chr1	2210308	2232533	-3.54111	34.4658	2.79198	chr1	2210308	2232533	-1.91394	34.4658	10.0138	chr1	2210308	2232533	-5.06223	34.4658	0.753856
chr1	2457062	2518782	TNFRSF14	chr1	2457061	2518782	2.11283	4.87539	23.8142	chr1	2457061	2518782	0.422209	4.87539	8.42994	chr1	2457061	2518782	-0.698395	4.87539	2.38705
chr1	3370451	3427521	ARHGEF16	chr1	3370450	3427521	3.39111	1.42652	18.3371	chr1	3370450	3427521	1.55413	1.42652	5.86236	chr1	3370450	3427521	0.174693	1.42652	1.72355
chr1	3447096	3472005	MIR551A	chr1	3447095	3472005	2.84202	4.87535	41.5396	chr1	3447095	3472005	-0.527218	4.87535	3.39401	chr1	3447095	3472005	-0.19756	4.87535	3.19376
chr1	6445521	6500489	HES2	chr1	6445520	6500489	2.27696	2.58574	14.741	chr1	6445520	6500489	0.45524	2.58574	4.77089	chr1	6445520	6500489	0	2.58574	1.99004
chr1	6663242	6699056	THAP3	chr1	6663241	6699056	0	17.6201	17.0283	chr1	6663241	6699056	-0.67716	17.6201	12.0806	chr1	6663241	6699056	-2.43821	17.6201	2.60764
chr1	7522903	7552363	VAMP3	chr1	7522902	7552363	0.763611	16.1378	30.4164	chr1	7522902	7552363	-2.91365	16.1378	2.26478	chr1	7522902	7552363	-0.81973	16.1378	7.42244
chr1	8042616	8087376	ERRFI1	chr1	8042615	8087376	0	17.3644	18.6881	chr1	8042615	8087376	-0.0944494	17.3644	17.9897	chr1	8042615	8087376	0.164227	17.3644	18.358
chr1	8121473	8150080	ERRFI1	chr1	8121472	8150080	-1.06339	13.4587	6.07056	chr1	8121472	8150080	0.700577	13.4587	27.9027	chr1	8121472	8150080	0.580473	13.4587	19.4438
chr1	8229476	8255217	LOC102724539	chr1	8229475	8255217	0.557597	4.22852	7.48497	chr1	8229475	8255217	1.52713	4.22852	16.6619	chr1	8229475	8255217	1.76866	4.22852	14.8984
chr1	8938189	8972194	ENO1	chr1	8938188	8972194	0.496157	13.2137	20.7442	chr1	8938188	8972194	0.606803	13.2137	25.5201	chr1	8938188	8972194	1.74604	13.2137	42.4159
chr1	9121142	9146815	SLC2A5	chr1	9121141	9146815	2.42583	3.52142	23.0008	chr1	9121141	9146815	0.0414769	3.52142	5.05713	chr1	9121141	9146815	-1.14512	3.52142	1.13676
chr1	9353764	9386801	SPSB1	chr1	9353763	9386801	-0.187168	21.1978	18.0259	chr1	9353763	9386801	-0.0546385	21.1978	22.5051	chr1	9353763	9386801	-0.204132	21.1978	15.2432
chr1	10447857	10449014	PGD	chr1	10447856	10449014	-1.53119	125.85	38.5159	chr1	10447856	10449014	-1.45639	125.85	46.1078	chr1	10447856	10449014	1.44958	125.85	348.549
chr1	12039318	12080261	MIIP	chr1	12039317	12080261	0.682145	8.01952	14.5017	chr1	12039317	12080261	0.41888	8.01952	13.7797	chr1	12039317	12080261	-1.62437	8.01952	2.04602
chr1	12203132	12245024	MIR7846	chr1	12203131	12245024	-0.996835	14.7416	7.09988	chr1	12203131	12245024	-2.18989	14.7416	3.4983	chr1	12203131	12245024	-4.41066	14.7416	0.516044
chr1	12648538	12664313	MIR6730	chr1	12648537	12664313	-0.47919	11.6327	7.58741	chr1	12648537	12664313	-0.06877	11.6327	11.5024	chr1	12648537	12664313	2.25273	11.6327	55.2936
chr1	15479088	15528477	C1orf195	chr1	15479087	15528477	-1.88384	13.7334	3.56816	chr1	15479087	15528477	-0.713928	13.7334	9.20008	chr1	15479087	15528477	0.259914	13.7334	15.576
chr1	16107339	16135620	UQCRHL	chr1	16107338	16135620	1.56364	10.4489	34.9271	chr1	16107338	16135620	0.993085	10.4489	26.8234	chr1	16107338	16135620	1.7257	10.4489	33.6602
chr1	16161005	16176692	SPEN	chr1	16161004	16176692	0.418221	35.7532	52.763	chr1	16161004	16176692	-0.0488262	35.7532	37.8273	chr1	16161004	16176692	-0.054403	35.7532	28.3186
chr1	16472416	16544475	EPHA2	chr1	16472415	16544475	1.23441	12.9646	33.1447	chr1	16472415	16544475	0.533447	12.9646	23.2515	chr1	16472415	16544475	1.1054	12.9646	26.1083
chr1	16693651	16719234	SZRD1	chr1	16693650	16719234	-0.282441	23.4533	18.5687	chr1	16693650	16719234	-1.73208	23.4533	7.67139	chr1	16693650	16719234	-0.263555	23.4533	16.0889
chr1	17215267	17241367	CROCC	chr1	17215266	17241367	0	29.0547	28.9343	chr1	17215266	17241367	-0.476827	29.0547	23.0464	chr1	17215266	17241367	-0.779339	29.0547	14.006
chr1	19335886	19337559	IFFO2	chr1	19335885	19337559	1.24121	40.0356	118.364	chr1	19335885	19337559	1.77053	40.0356	194.452	chr1	19335885	19337559	2.43159	40.0356	232.265
chr1	20930187	20940431	CDA	chr1	20930186	20940431	2.18617	9.30764	51.284	chr1	20930186	20940431	0.524543	9.30764	18.5533	chr1	20930186	20940431	1.43877	9.30764	26.3982
chr1	21578224	21589454	ECE1	chr1	21578223	21589454	-1.62938	60.3947	18.7543	chr1	21578223	21589454	-1.58998	60.3947	21.9277	chr1	21578223	21589454	-1.47777	60.3947	17.738
chr1	21629536	21672708	ECE1	chr1	21629535	21672708	-0.764118	30.7449	17.8091	chr1	21629535	21672708	-0.657086	30.7449	21.843	chr1	21629535	21672708	-1.31514	30.7449	10.3604
chr1	23065939	23076901	MIR4684	chr1	23065938	23076901	0.0644428	8.49291	10.8371	chr1	23065938	23076901	1.46984	8.49291	32.5603	chr1	23065938	23076901	2.10619	8.49291	38.2364
chr1	23486243	23523935	LUZP1	chr1	23486242	23523935	1.08798	10.4773	24.8903	chr1	23486242	23523935	0.723442	10.4773	22.045	chr1	23486242	23523935	0.885404	10.4773	18.6574
chr1	23903130	23912841	ID3	chr1	23903129	23912841	-1.18865	45.3409	18.8461	chr1	23903129	23912841	-2.59034	45.3409	7.97723	chr1	23903129	23912841	0.340706	45.3409	55.2263
chr1	24104139	24127176	LYPLA2	chr1	24104138	24127176	0.0497221	18.6455	21.5403	chr1	24104138	24127176	-0.0604989	18.6455	19.3687	chr1	24104138	24127176	-0.346032	18.6455	11.9082
chr1	24335592	24357778	SRSF10	chr1	24335591	24357778	0.275412	15.894	21.6328	chr1	24335591	24357778	0.0512472	15.894	21.124	chr1	24335591	24357778	-0.264429	15.894	10.65
chr1	24691329	24718723	STPG1	chr1	24691328	24718723	0.45751	4.7779	7.78835	chr1	24691328	24718723	1.28414	4.7779	15.7076	chr1	24691328	24718723	0.981193	4.7779	9.65519
chr1	25558498	25594387	RSRP1	chr1	25558497	25594387	-0.358575	17.6459	13.2739	chr1	25558497	25594387	-0.717748	17.6459	11.7619	chr1	25558497	25594387	-1.06398	17.6459	6.91808
chr1	27317536	27337524	TRNP1	chr1	27317535	27337524	0.508865	13.0513	21.1638	chr1	27317535	27337524	0.248287	13.0513	20.1531	chr1	27317535	27337524	1.88527	13.0513	47.2249
chr1	28558979	28587090	ATPIF1	chr1	28558978	28587090	0	13.6641	13.6385	chr1	28558978	28587090	-0.0946178	13.6641	13.7954	chr1	28558978	28587090	-0.666066	13.6641	6.9327
chr1	31269924	31297433	LAPTM5	chr1	31269923	31297433	-1.17591	7.73368	3.12299	chr1	31269923	31297433	0.979861	7.73368	20.0002	chr1	31269923	31297433	-1.48902	7.73368	2.11
chr1	32155086	32179111	COL16A1	chr1	32155085	32179111	0	24.6746	23.9984	chr1	32155085	32179111	-0.640384	24.6746	17.3186	chr1	32155085	32179111	-0.59804	24.6746	13.3845
chr1	32402805	32430251	PTP4A2	chr1	32402804	32430251	0.346819	28.1706	39.1727	chr1	32402804	32430251	-0.214991	28.1706	26.8318	chr1	32402804	32430251	0.377725	28.1706	34.5109
chr1	32687859	32713536	MTMR9LP	chr1	32687858	32713536	-1.20477	27.624	11.5616	chr1	32687858	32713536	-1.71532	27.624	9.20065	chr1	32687858	32713536	-1.81533	27.624	6.40275
chr1	33168551	33235777	KIAA1522	chr1	33168550	33235777	1.61862	7.17913	24.4363	chr1	33168550	33235777	0.359034	7.17913	11.6525	chr1	33168550	33235777	1.33666	7.17913	17.3201
chr1	36601677	36653985	TRAPPC3	chr1	36601676	36653985	-1.029	26.8885	12.9699	chr1	36601676	36653985	-1.09428	26.8885	14.1071	chr1	36601676	36653985	-1.10458	26.8885	10.5182
chr1	36831133	36867168	STK40	chr1	36831132	36867168	-1.6236	34.4624	10.9474	chr1	36831132	36867168	-1.30617	34.4624	15.5482	chr1	36831132	36867168	-0.888339	34.4624	15.6309
chr1	37937015	37965072	MIR6732	chr1	37937014	37965072	-0.0877701	25.6174	23.3633	chr1	37937014	37965072	-0.909282	25.6174	15.0031	chr1	37937014	37965072	0.275691	25.6174	29.3174
chr1	38454757	38479050	FHL3	chr1	38454756	38479050	-0.460332	31.1973	21.9895	chr1	38454756	38479050	-0.771929	31.1973	20.1438	chr1	38454756	38479050	-1.65677	31.1973	8.11121
chr1	41157277	41175426	NFYC-AS1	chr1	41157276	41175426	0	14.671	15.8132	chr1	41157276	41175426	0.11339	14.671	20.6207	chr1	41157276	41175426	-0.660634	14.671	7.32532
chr1	41391629	41446220	CTPS1	chr1	41391628	41446220	2.06063	4.5151	21.4737	chr1	41391628	41446220	0	4.5151	5.7387	chr1	41391628	41446220	2.0448	4.5151	18.2934
chr1	41940456	41962663	EDN2	chr1	41940455	41962663	2.93101	3.2001	30.2733	chr1	41940455	41962663	2.01436	3.2001	18.2953	chr1	41940455	41962663	1.01101	3.2001	6.94078
chr1	43664615	43673652	EBNA1BP2	chr1	43664614	43673652	0	36.1808	40.651	chr1	43664614	43673652	0	36.1808	38.8842	chr1	43664614	43673652	-0.103448	36.1808	27.0412
chr1	43814084	43839841	CDC20	chr1	43814083	43839841	0.174831	18.4054	23.0946	chr1	43814083	43839841	0.000360147	18.4054	23.3362	chr1	43814083	43839841	0.172754	18.4054	19.9123
chr1	44287120	44301721	MIR6079	chr1	44287119	44301721	0	7.57772	7.35746	chr1	44287119	44301721	1.54609	7.57772	30.2157	chr1	44287119	44301721	-1.01474	7.57772	2.74637
chr1	45172987	45206191	KIF2C	chr1	45172986	45206191	0.296388	10.444	14.4328	chr1	45172986	45206191	0.215379	10.444	15.5563	chr1	45172986	45206191	-0.0204109	10.444	8.29783
chr1	45240661	45309049	BTBD19	chr1	45240660	45309049	-0.523025	28.3075	19.5489	chr1	45240660	45309049	-0.942494	28.3075	16.6246	chr1	45240660	45309049	-0.973815	28.3075	12.2288
chr1	48337143	48380629	TRABD2B	chr1	48337142	48380629	3.38527	1.10673	14.9113	chr1	48337142	48380629	0.944026	1.10673	3.14483	chr1	48337142	48380629	-0.232178	1.10673	0.63881
chr1	51425118	51444172	CDKN2C	chr1	51425117	51444172	0.318159	41.5687	56.6295	chr1	51425117	51444172	0	41.5687	46.6955	chr1	51425117	51444172	-0.0677327	41.5687	33.0151
chr1	52082803	52089108	OSBPL9	chr1	52082802	52089108	0	15.1216	13.2704	chr1	52082802	52089108	1.45204	15.1216	57.1551	chr1	52082802	52089108	0	15.1216	15.9586
chr1	53578461	53612673	SLC1A7	chr1	53578460	53612673	-1.37575	28.2922	10.6116	chr1	53578460	53612673	-0.457399	28.2922	22.9118	chr1	53578460	53612673	-1.68345	28.2922	7.28562
chr1	53791213	53793096	LRP8	chr1	53791212	53793096	1.09725	79.9797	200.872	chr1	53791212	53793096	0.609979	79.9797	163.552	chr1	53791212	53793096	0.244283	79.9797	96.5036
chr1	54954416	54982671	ACOT11	chr1	54954415	54982671	0	3.05637	3.34834	chr1	54954415	54982671	2.07691	3.05637	17.937	chr1	54954415	54982671	-0.192082	3.05637	1.94718
chr1	55886742	55895890	MIR4422	chr1	55886741	55895890	-1.06393	50.6383	23.0161	chr1	55886741	55895890	-0.0606521	50.6383	52.7568	chr1	55886741	55895890	-0.484606	50.6383	29.4424
chr1	56184010	56190987	MIR4422	chr1	56184009	56190987	-1.37485	90.8875	33.6444	chr1	56184009	56190987	-1.97918	90.8875	25.0445	chr1	56184009	56190987	-3.34727	90.8875	6.98624
chr1	59042072	59059035	TACSTD2	chr1	59042071	59059035	1.8164	9.57182	39.3424	chr1	59042071	59059035	1.51881	9.57182	36.4927	chr1	59042071	59059035	-1.49907	9.57182	2.53602
chr1	59206237	59250749	JUN	chr1	59206236	59250749	-0.234102	19.8964	16.4914	chr1	59206236	59250749	0.395583	19.8964	32.4855	chr1	59206236	59250749	-1.89051	19.8964	4.41231
chr1	59280108	59291016	LINC01135	chr1	59280107	59291016	0.533454	28.2849	46.2818	chr1	59280107	59291016	0.634571	28.2849	56.5656	chr1	59280107	59291016	0	28.2849	25.0391
chr1	59608396	59623255	HSD52	chr1	59608395	59623255	-0.395336	28.9371	20.9125	chr1	59608395	59623255	0.410905	28.9371	48.8954	chr1	59608395	59623255	0.107833	28.9371	30.0566
chr1	61906638	61919646	NFIA-AS1	chr1	61906637	61919646	0	4.01079	3.40279	chr1	61906637	61919646	-0.281689	4.01079	3.05134	chr1	61906637	61919646	3.00377	4.01079	35.43
chr1	62901413	62903266	USP1	chr1	62901412	62903266	0	170.554	180.126	chr1	62901412	62903266	0	170.554	186.179	chr1	62901412	62903266	-0.607749	170.554	89.2614
chr1	64157745	64198326	ROR1	chr1	64157744	64198326	0.862112	2.15023	4.77947	chr1	64157744	64198326	2.32127	2.15023	14.9298	chr1	64157744	64198326	3.04857	2.15023	18.6637
chr1	65877513	65896198	LEPROT	chr1	65877512	65896198	0.391748	15.4778	23.0335	chr1	65877512	65896198	1.11118	15.4778	43.1562	chr1	65877512	65896198	0.14003	15.4778	16.7352
chr1	66634351	66649751	LOC101927139	chr1	66634350	66649751	1.4651	1.16823	4.79651	chr1	66634350	66649751	0	1.16823	1.8458	chr1	66634350	66649751	4.86033	1.16823	43.1994
chr1	66727715	66738326	PDE4B	chr1	66727714	66738326	0.178999	16.5728	21.8709	chr1	66727714	66738326	-0.753664	16.5728	10.1113	chr1	66727714	66738326	2.07898	16.5728	70.0385
chr1	66992822	67030086	SGIP1	chr1	66992821	67030086	-3.11114	39.5903	4.45535	chr1	66992821	67030086	-1.80731	39.5903	12.6421	chr1	66992821	67030086	-5.54977	39.5903	0.638146
chr1	68215061	68232683	GADD45A	chr1	68215060	68232683	-0.326837	17.5345	13.0972	chr1	68215060	68232683	0.113025	17.5345	24.4635	chr1	68215060	68232683	0	17.5345	15.9659
chr1	70819600	70820467	ANKRD13C	chr1	70819599	70820467	-0.730321	285.527	159.034	chr1	70819599	70820467	0.0495732	285.527	385.45	chr1	70819599	70820467	-2.25181	285.527	45.4539
chr1	77405146	77424832	ST6GALNAC5	chr1	77405145	77424832	0.0577115	2.14765	2.95368	chr1	77405145	77424832	3.00642	2.14765	25.7405	chr1	77405145	77424832	-1.27359	2.14765	0.56553
chr1	85754926	85809310	BCL10	chr1	85754925	85809310	-0.257149	26.5982	21.9644	chr1	85754925	85809310	-0.232454	26.5982	25.4431	chr1	85754925	85809310	-2.05376	26.5982	5.34652
chr1	86072557	86095308	CYR61	chr1	86072556	86095308	-0.651473	49.1075	30.635	chr1	86072556	86095308	-0.0265679	49.1075	53.8745	chr1	86072556	86095308	-1.14091	49.1075	18.6046
chr1	88260587	88272780	LINC01364	chr1	88260586	88272780	1.30339	2.39763	8.15199	chr1	88260586	88272780	1.81702	2.39763	13.2446	chr1	88260586	88272780	3.59293	2.39763	34.1725
chr1	90308895	90356898	LRRC8D	chr1	90308894	90356898	0.623678	8.04881	13.8822	chr1	90308894	90356898	-0.926011	8.04881	4.54722	chr1	90308894	90356898	0	8.04881	7.74378
chr1	90371976	90385030	GEMIN8P4	chr1	90371975	90385030	0.04137	29.2514	33.7585	chr1	90371975	90385030	-0.709873	29.2514	19.2138	chr1	90371975	90385030	1.08681	29.2514	59.9377
chr1	92018857	92049590	CDC7	chr1	92018856	92049590	-2.5498	28.0995	4.61302	chr1	92018856	92049590	-2.79352	28.0995	4.41383	chr1	92018856	92049590	-3.94271	28.0995	1.42792
chr1	92295648	92316899	TGFBR3	chr1	92295647	92316899	0.990408	14.4768	32.4904	chr1	92295647	92316899	-2.44935	14.4768	2.75841	chr1	92295647	92316899	-1.3684	14.4768	4.41487
chr1	94127480	94169945	BCAR3	chr1	94127479	94169945	1.05999	17.4767	39.8504	chr1	94127479	94169945	0.552416	17.4767	31.9634	chr1	94127479	94169945	0.895255	17.4767	30.639
chr1	94515501	94544492	ABCA4	chr1	94515500	94544492	0	5.43007	4.9402	chr1	94515500	94544492	1.91887	5.43007	27.3528	chr1	94515500	94544492	0.202775	5.43007	6.34943
chr1	94702337	94736910	ARHGAP29	chr1	94702336	94736910	1.421	6.1926	19.0569	chr1	94702336	94736910	1.24145	6.1926	19.1814	chr1	94702336	94736910	-0.779019	6.1926	2.80441
chr1	94790384	94799083	ABCD3	chr1	94790383	94799083	0.159725	22.6966	29.3562	chr1	94790383	94799083	0.445852	22.6966	40.7674	chr1	94790383	94799083	-0.20807	22.6966	15.307
chr1	95107338	95119565	MIR378G	chr1	95107337	95119565	0.745625	30.5308	57.3703	chr1	95107337	95119565	-0.164639	30.5308	29.3184	chr1	95107337	95119565	-4.13781	30.5308	1.24641
chr1	100125549	100148574	MIR548AA1	chr1	100125548	100148574	1.23851	10.9587	29.4739	chr1	100125548	100148574	-2.54211	10.9587	1.92861	chr1	100125548	100148574	-3.05692	10.9587	0.967046
chr1	109358688	109373036	AKNAD1	chr1	109358687	109373036	-1.77024	52.5687	14.8461	chr1	109358687	109373036	-0.82502	52.5687	32.7039	chr1	109358687	109373036	-4.13486	52.5687	2.29761
chr1	109618124	109656018	TMEM167B	chr1	109618123	109656018	-0.509586	21.7925	14.8813	chr1	109618123	109656018	-0.473935	21.7925	17.3663	chr1	109618123	109656018	-1.38317	21.7925	6.89434
chr1	109817156	109826608	PSRC1	chr1	109817155	109826608	0	17.9861	18.9909	chr1	109817155	109826608	0.702481	17.9861	38.9067	chr1	109817155	109826608	0.390218	17.9861	23.7958
chr1	110319647	110335445	EPS8L3	chr1	110319646	110335445	1.71827	3.10322	13.1695	chr1	110319646	110335445	2.4034	3.10322	24.0994	chr1	110319646	110335445	3.07796	3.10322	29.0502
chr1	110490402	110528243	AHCYL1	chr1	110490401	110528243	0.0823663	9.90117	11.7641	chr1	110490401	110528243	0.653977	9.90117	19.8991	chr1	110490401	110528243	1.33594	9.90117	24.114
chr1	110866747	110882508	LOC440600	chr1	110866746	110882508	0.628773	20.4894	35.7353	chr1	110866746	110882508	0.150109	20.4894	29.2675	chr1	110866746	110882508	0.051697	20.4894	20.7381
chr1	112937012	112947673	CTTNBP2NL	chr1	112937011	112947673	-0.148136	52.0164	45.095	chr1	112937011	112947673	-0.515714	52.0164	39.7306	chr1	112937011	112947673	-2.00442	52.0164	10.422
chr1	113148256	113162964	ST7L	chr1	113148255	113162964	-0.413954	42.4751	30.7281	chr1	113148255	113162964	-0.187842	42.4751	40.9458	chr1	113148255	113162964	-1.14648	42.4751	15.7043
chr1	119677059	119683895	LOC101929147	chr1	119677058	119683895	-0.227881	48.6835	39.1004	chr1	119677058	119683895	0.0413015	48.6835	64.4249	chr1	119677058	119683895	-1.70365	48.6835	11.7469
chr1	144932510	144942051	PDE4DIP	chr1	144932509	144942051	-0.538486	62.9771	41.7174	chr1	144932509	144942051	-1.30539	62.9771	27.7849	chr1	144932509	144942051	-3.85722	62.9771	3.31915
chr1	145092197	145096760	SEC22B	chr1	145092196	145096760	-1.02502	115.603	54.2736	chr1	145092196	145096760	-1.70431	115.603	38.3556	chr1	145092196	145096760	-4.05934	115.603	5.18677
chr1	145437723	145456217	TXNIP	chr1	145437722	145456217	0.0590592	18.3858	21.5863	chr1	145437722	145456217	0	18.3858	21.6257	chr1	145437722	145456217	-3.3726	18.3858	1.32085
chr1	149888909	149911569	SF3B4	chr1	149888908	149911569	-0.114275	13.7156	11.8855	chr1	149888908	149911569	0.238557	13.7156	20.8609	chr1	149888908	149911569	0.747396	13.7156	22.4429
chr1	150121520	150136005	PLEKHO1	chr1	150121519	150136005	-3.17151	36.8258	3.81402	chr1	150121519	150136005	-0.41617	36.8258	30.1068	chr1	150121519	150136005	-3.96375	36.8258	1.77593
chr1	150253793	150266966	CIART	chr1	150253792	150266966	-1.01795	27.28	12.662	chr1	150253792	150266966	0	27.28	30.7293	chr1	150253792	150266966	-1.83085	27.28	6.03891
chr1	150501802	150552734	MIR4257	chr1	150501801	150552734	-0.107399	35.2009	32.4015	chr1	150501801	150552734	-0.666264	35.2009	25.016	chr1	150501801	150552734	-0.834146	35.2009	16.7362
chr1	150564786	150586009	MCL1	chr1	150564785	150586009	-1.07337	37.702	17.3633	chr1	150564785	150586009	-0.907389	37.702	22.1866	chr1	150564785	150586009	-1.0865	37.702	14.6779
chr1	151019895	151043715	CDC42SE1	chr1	151019894	151043715	-0.721448	38.52	22.7655	chr1	151019894	151043715	-0.741596	38.52	25.5522	chr1	151019894	151043715	0	38.52	34.1328
chr1	151161968	151168315	VPS72	chr1	151161967	151168315	0.767831	24.0912	48.146	chr1	151161967	151168315	0.836186	24.0912	57.5311	chr1	151161967	151168315	-0.00179772	24.0912	18.4583
chr1	151511791	151520398	MIR554	chr1	151511790	151520398	1.43162	14.9444	47.7918	chr1	151511790	151520398	1.1869	14.9444	45.9941	chr1	151511790	151520398	1.43895	14.9444	41.4391
chr1	151907899	151919594	THEM4	chr1	151907898	151919594	0.979051	20.9592	47.1811	chr1	151907898	151919594	0.9006	20.9592	50.9334	chr1	151907898	151919594	-0.641514	20.9592	10.5542
chr1	151952684	151974131	S100A10	chr1	151952683	151974131	1.06706	34.9804	80.1288	chr1	151952683	151974131	0.747476	34.9804	73.1921	chr1	151952683	151974131	1.32078	34.9804	82.2593
chr1	152007328	152021660	S100A11	chr1	152007327	152021660	0.378907	30.0324	43.5496	chr1	152007327	152021660	0	30.0324	33.6139	chr1	152007327	152021660	0.848485	30.0324	51.9538
chr1	153505962	153550642	S100A3	chr1	153505961	153550642	0.118336	33.5427	39.1751	chr1	153505961	153550642	0.360154	33.5427	52.7686	chr1	153505961	153550642	0.591995	33.5427	46.8361
chr1	153570969	153607024	S100A14	chr1	153570968	153607024	0.0002321	22.8042	24.9102	chr1	153570968	153607024	-0.314887	22.8042	20.2986	chr1	153570968	153607024	0	22.8042	19.4535
chr1	153917743	153964044	CREB3L4	chr1	153917742	153964044	0.7439	17.4665	31.924	chr1	153917742	153964044	0.261485	17.4665	26.0595	chr1	153917742	153964044	0.0100207	17.4665	16.5845
chr1	154928232	154967311	MIR4258	chr1	154928231	154967311	-0.114396	34.9662	31.8461	chr1	154928231	154967311	-0.244116	34.9662	33.1347	chr1	154928231	154967311	0.314771	34.9662	40.3994
chr1	154989393	155023685	DCST1	chr1	154989392	155023685	2.35564	2.97739	18.3482	chr1	154989392	155023685	2.04503	2.97739	16.8646	chr1	154989392	155023685	1.62109	2.97739	9.52234
chr1	155102014	155112864	SLC50A1	chr1	155102013	155112864	0.372699	31.5865	46.0359	chr1	155102013	155112864	0	31.5865	40.1313	chr1	155102013	155112864	-0.0953108	31.5865	23.7982
chr1	155195314	155197046	GBAP1	chr1	155195313	155197046	2.18927	66.9633	364.3	chr1	155195313	155197046	0	66.9633	90.6437	chr1	155195313	155197046	-0.300921	66.9633	40.6051
chr1	155214027	155243251	FAM189B	chr1	155214026	155243251	0.0217868	14.1903	16.1027	chr1	155214026	155243251	0.0223813	14.1903	18.3628	chr1	155214026	155243251	-0.221338	14.1903	9.87541
chr1	155531899	155544953	ASH1L	chr1	155531898	155544953	0.39923	20.3967	30.6325	chr1	155531898	155544953	0.400481	20.3967	34.947	chr1	155531898	155544953	-0.169954	20.3967	14.3903
chr1	155903722	155910626	KIAA0907	chr1	155903721	155910626	0.396257	22.1478	34.2504	chr1	155903721	155910626	0.725402	22.1478	48.9973	chr1	155903721	155910626	0	22.1478	21.8691
chr1	155931325	155961661	ARHGEF2	chr1	155931324	155961661	-0.77707	27.6072	15.6539	chr1	155931324	155961661	0	27.6072	30.7865	chr1	155931324	155961661	-0.93894	27.6072	11.9399
chr1	155989906	156024898	UBQLN4	chr1	155989905	156024898	0.212166	5.06443	6.83494	chr1	155989905	156024898	1.15172	5.06443	14.9025	chr1	155989905	156024898	0.546207	5.06443	7.4383
chr1	156066183	156100156	LMNA	chr1	156066182	156100156	-0.336112	109.278	86.8555	chr1	156066182	156100156	-0.82996	109.278	70.1814	chr1	156066182	156100156	-0.695279	109.278	58.0332
chr1	156470829	156481126	MEF2D	chr1	156470828	156481126	-0.0779917	103.299	95.9116	chr1	156470828	156481126	-0.302889	103.299	93.3904	chr1	156470828	156481126	-0.171547	103.299	76.9815
chr1	156697757	156722156	MRPL24	chr1	156697756	156722156	-0.289215	61.552	49.7493	chr1	156697756	156722156	-0.580655	61.552	46.2517	chr1	156697756	156722156	-0.00221237	61.552	52.0708
chr1	157963572	157990218	KIRREL	chr1	157963571	157990218	-0.968191	44.4445	22.2718	chr1	157963571	157990218	-0.338889	44.4445	39.2948	chr1	157963571	157990218	-0.210369	44.4445	32.3302
chr1	158969067	158985943	IFI16	chr1	158969066	158985943	-2.41655	38.538	6.87441	chr1	158969066	158985943	-1.81496	38.538	11.9302	chr1	158969066	158985943	-5.13746	38.538	0.781381
chr1	159851850	159929321	TAGLN2	chr1	159851849	159929321	-0.0206495	18.0042	17.5095	chr1	159851849	159929321	-0.192445	18.0042	17.6936	chr1	159851849	159929321	-0.857018	18.0042	8.37292
chr1	160226121	160232318	DCAF8	chr1	160226120	160232318	-0.766175	50.8724	27.9838	chr1	160226120	160232318	-0.0320287	50.8724	53.1725	chr1	160226120	160232318	-1.1546	50.8724	18.0853
chr1	160795984	160807771	CD244	chr1	160795983	160807771	0	1.03024	1.39994	chr1	160795983	160807771	4.81161	1.03024	52.6101	chr1	160795983	160807771	2.18909	1.03024	6.50136
chr1	161123398	161152832	PPOX	chr1	161123397	161152832	-0.368724	29.8744	22.5431	chr1	161123397	161152832	-0.749917	29.8744	19.678	chr1	161123397	161152832	-1.29787	29.8744	10.0583
chr1	161351624	161379166	CFAP126	chr1	161351623	161379166	-0.330597	17.4248	13.232	chr1	161351623	161379166	0.190615	17.4248	25.1821	chr1	161351623	161379166	0	17.4248	14.3206
chr1	165599749	165615463	MGST3	chr1	165599748	165615463	0.267853	24.8154	33.4581	chr1	165599748	165615463	-0.940816	24.8154	13.8808	chr1	165599748	165615463	-0.903114	24.8154	10.6614
chr1	167886088	167906778	MPC2	chr1	167886087	167906778	-0.291504	17.1519	13.2165	chr1	167886087	167906778	-0.369104	17.1519	14.2479	chr1	167886087	167906778	0.771349	17.1519	28.362
chr1	169075936	169090061	ATP1B1	chr1	169075935	169090061	-0.0603838	53.6851	49.9855	chr1	169075935	169090061	-0.201891	53.6851	51.5715	chr1	169075935	169090061	0.749792	53.6851	85.0681
chr1	170489673	170532806	LOC101928650	chr1	170489672	170532806	-1.64979	19.4376	5.99343	chr1	170489672	170532806	-1.53476	19.4376	7.38946	chr1	170489672	170532806	-2.11993	19.4376	3.65623
chr1	171711269	171724318	VAMP4	chr1	171711268	171724318	-2.41298	42.6359	7.57455	chr1	171711268	171724318	-0.991765	42.6359	23.3577	chr1	171711268	171724318	-2.29059	42.6359	6.966
chr1	172312137	172328852	C1orf105	chr1	172312136	172328852	0.999679	8.96041	21.0453	chr1	172312136	172328852	1.32576	8.96041	30.0467	chr1	172312136	172328852	2.15789	8.96041	40.3894
chr1	172878909	172910211	TNFSF18	chr1	172878908	172910211	-1.26684	22.0278	8.81968	chr1	172878908	172910211	-0.485591	22.0278	17.3132	chr1	172878908	172910211	-0.408135	22.0278	13.7262
chr1	174959633	174969729	CACYBP	chr1	174959632	174969729	-0.67648	46.9531	28.0001	chr1	174959632	174969729	-0.431856	46.9531	37.7964	chr1	174959632	174969729	-0.63859	46.9531	24.5262
chr1	178208737	178220375	RASAL2	chr1	178208736	178220375	0.420232	5.95142	9.95857	chr1	178208736	178220375	1.94788	5.95142	32.5738	chr1	178208736	178220375	0.159125	5.95142	7.2254
chr1	178499521	178507143	C1orf220	chr1	178499520	178507143	0.993436	13.7482	32.9698	chr1	178499520	178507143	1.61026	13.7482	57.5406	chr1	178499520	178507143	-0.0441126	13.7482	9.91173
chr1	181047104	181105977	IER5	chr1	181047103	181105977	-0.306806	24.425	19.4829	chr1	181047103	181105977	-0.852667	24.425	15.1721	chr1	181047103	181105977	0.0883164	24.425	24.1086
chr1	182197639	182228525	LINC01344	chr1	182197638	182228525	0.285447	1.03395	1.7238	chr1	182197638	182228525	3.13355	1.03395	14.0176	chr1	182197638	182228525	-0.1083	1.03395	0.612436
chr1	183149259	183155776	LAMC2	chr1	183149258	183155776	0.543518	3.45042	7.23626	chr1	183149258	183155776	3.29471	3.45042	55.0476	chr1	183149258	183155776	2.82292	3.45042	30.0498
chr1	192499357	192529675	RGS1	chr1	192499356	192529675	-2.6564	22.6686	3.42208	chr1	192499356	192529675	-0.434328	22.6686	18.463	chr1	192499356	192529675	-2.73165	22.6686	2.73094
chr1	200321104	200358427	LINC00862	chr1	200321103	200358427	-0.0801472	4.47097	3.8314	chr1	200321103	200358427	0.465117	4.47097	8.22009	chr1	200321103	200358427	3.12149	4.47097	38.9754
chr1	200378568	200398889	ZNF281	chr1	200378567	200398889	-0.0978407	13.4793	11.7418	chr1	200378567	200398889	0.144276	13.4793	19.3264	chr1	200378567	200398889	0	13.4793	11.1859
chr1	200860369	200865205	C1orf106	chr1	200860368	200865205	5.30326	1.39486	101.729	chr1	200860368	200865205	2.3613	1.39486	15.1493	chr1	200860368	200865205	6.66456	1.39486	224.723
chr1	201228585	201259598	PKP1	chr1	201228584	201259598	0.895078	3.07464	6.94065	chr1	201228584	201259598	3.05609	3.07464	35.2459	chr1	201228584	201259598	0.753417	3.07464	5.44404
chr1	201419778	201481665	PHLDA3	chr1	201419777	201481665	0.4271	27.7343	39.9959	chr1	201419777	201481665	-0.402999	27.7343	23.6496	chr1	201419777	201481665	-0.316023	27.7343	18.9104
chr1	201672433	201683813	MIR5191	chr1	201672432	201683813	-0.65381	55.9232	34.2515	chr1	201672432	201683813	-0.590587	55.9232	40.7408	chr1	201672432	201683813	-0.874968	55.9232	25.0454
chr1	201978876	202055336	ELF3	chr1	201978875	202055336	3.9329	1.60009	29.0086	chr1	201978875	202055336	2.70302	1.60009	14.1009	chr1	201978875	202055336	4.40219	1.60009	34.5438
chr1	202074739	202088302	GPR37L1	chr1	202074738	202088302	5.45252	1.26012	82.3699	chr1	202074738	202088302	2.6046	1.26012	13.0687	chr1	202074738	202088302	4.41342	1.26012	34.5143
chr1	202537148	202559145	PPP1R12B	chr1	202537147	202559145	-0.746728	29.9551	17.2162	chr1	202537147	202559145	-2.55107	29.9551	5.5239	chr1	202537147	202559145	-1.91967	29.9551	6.42721
chr1	203631949	203662438	ATP2B4	chr1	203631948	203662438	-2.10334	44.5666	10.1483	chr1	203631948	203662438	-1.71417	44.5666	15.1566	chr1	203631948	203662438	-3.79859	44.5666	2.58091
chr1	204379977	204413672	PPP1R15B	chr1	204379976	204413672	1.69831	19.489	69.3852	chr1	204379976	204413672	-0.121911	19.489	19.703	chr1	204379976	204413672	0.593899	19.489	27.8573
chr1	204463192	204486280	MDM4	chr1	204463191	204486280	1.20196	11.786	30.794	chr1	204463191	204486280	0.214845	11.786	17.7471	chr1	204463191	204486280	0.461735	11.786	15.9455
chr1	205242771	205270535	TMCC2	chr1	205242770	205270535	0.786501	22.2104	42.1516	chr1	205242770	205270535	0.470999	22.2104	38.6197	chr1	205242770	205270535	1.84052	22.2104	75.2701
chr1	206643456	206687318	RASSF5	chr1	206643455	206687318	0.425275	6.33732	9.67009	chr1	206643455	206687318	0.709075	6.33732	13.4084	chr1	206643455	206687318	-1.3003	6.33732	2.01583
chr1	206847815	206897850	MAPKAPK2	chr1	206847814	206897850	-0.914218	20.5948	10.6766	chr1	206847814	206897850	-0.554869	20.5948	15.6104	chr1	206847814	206897850	-0.841495	20.5948	9.60041
chr1	207063641	207083381	IL24	chr1	207063640	207083381	-0.417909	41.514	30.21	chr1	207063640	207083381	-1.49586	41.514	16.2056	chr1	207063640	207083381	-3.35664	41.514	3.21963
chr1	207180209	207226935	C1orf116	chr1	207180208	207226935	2.68486	6.36282	46.2114	chr1	207180208	207226935	2.29624	6.36282	40.2278	chr1	207180208	207226935	1.99541	6.36282	24.6898
chr1	207397062	207415188	CD55	chr1	207397061	207415188	2.71818	1.36475	12.6346	chr1	207397061	207415188	3.41728	1.36475	23.3526	chr1	207397061	207415188	1.30852	1.36475	4.13243
chr1	207471526	207495799	CD55	chr1	207471525	207495799	1.44717	7.78258	24.557	chr1	207471525	207495799	1.28488	7.78258	25.0147	chr1	207471525	207495799	-0.388009	7.78258	4.6089
chr1	207910960	207926293	CD46	chr1	207910959	207926293	2.10598	9.62131	48.611	chr1	207910959	207926293	0	9.62131	12.5976	chr1	207910959	207926293	0.0410059	9.62131	10.1157
chr1	210757883	210772322	HHAT	chr1	210757882	210772322	0.319455	18.6273	26.4628	chr1	210757882	210772322	0.37107	18.6273	31.2585	chr1	210757882	210772322	0.982682	18.6273	36.0959
chr1	212731445	212740566	ATF3	chr1	212731444	212740566	0.835578	32.7411	66.1112	chr1	212731444	212740566	-0.0117212	32.7411	34.6186	chr1	212731444	212740566	-2.2968	32.7411	5.11908
chr1	212768604	212783030	ATF3	chr1	212768603	212783030	1.09695	22.5724	54.3953	chr1	212768603	212783030	0	22.5724	27.1416	chr1	212768603	212783030	-2.39036	22.5724	3.31914
chr1	214567645	214640219	PTPN14	chr1	214567644	214640219	0	11.3479	11.0881	chr1	214567644	214640219	0.143665	11.3479	15.5987	chr1	214567644	214640219	-0.874332	11.3479	5.13247
chr1	214724375	214725843	PTPN14	chr1	214724374	214725843	0.0886994	189.533	229.231	chr1	214724374	214725843	0	189.533	215.772	chr1	214724374	214725843	-0.434882	189.533	111.257
chr1	218540213	218553826	TGFB2-AS1	chr1	218540212	218553826	0.352419	15.6276	22.9903	chr1	218540212	218553826	0.922952	15.6276	38.8567	chr1	218540212	218553826	2.06015	15.6276	64.4875
chr1	218632825	218673006	TGFB2-OT1	chr1	218632824	218673006	0.777291	18.3581	34.4289	chr1	218632824	218673006	0.305736	18.3581	28.3167	chr1	218632824	218673006	1.4437	18.3581	47.0228
chr1	223403182	223404786	TLR5	chr1	223403181	223404786	-3.87765	68.1	3.64731	chr1	223403181	223404786	1.08841	68.1	198.131	chr1	223403181	223404786	-4.67313	68.1	1.4143
chr1	223887933	223936929	CAPN2	chr1	223887932	223936929	-0.250864	34.9945	29.1292	chr1	223887932	223936929	0	34.9945	42.3667	chr1	223887932	223936929	0.660353	34.9945	51.0827
chr1	224008074	224034410	TP53BP2	chr1	224008073	224034410	-0.276574	26.0789	20.8257	chr1	224008073	224034410	-0.83824	26.0789	16.0254	chr1	224008073	224034410	-1.56956	26.0789	7.18241
chr1	225866902	225899362	ENAH	chr1	225866901	225899362	0.275647	5.18234	7.33029	chr1	225866901	225899362	1.58947	5.18234	20.7022	chr1	225866901	225899362	0.72833	5.18234	8.65451
chr1	226844264	226868618	ITPKB-IT1	chr1	226844263	226868618	-2.83395	43.2344	5.85101	chr1	226844263	226868618	-2.98877	43.2344	5.95997	chr1	226844263	226868618	-5.07243	43.2344	0.967535
chr1	228327303	228361671	GJC2	chr1	228327302	228361671	0.20891	22.5101	28.4542	chr1	228327302	228361671	-0.751268	22.5101	14.7552	chr1	228327302	228361671	-2.4172	22.5101	3.41555
chr1	228973443	228997879	RHOU	chr1	228973442	228997879	2.96221	1.63817	16.8211	chr1	228973442	228997879	0	1.63817	2.35971	chr1	228973442	228997879	3.45166	1.63817	20.3252
chr1	230203190	230227772	GALNT2	chr1	230203189	230227772	1.19759	24.1521	60.9928	chr1	230203189	230227772	0.209164	24.1521	35.0896	chr1	230203189	230227772	0.16158	24.1521	25.7141
chr1	230240160	230276297	GALNT2	chr1	230240159	230276297	0.222302	21.682	27.6522	chr1	230240159	230276297	-0.0135215	21.682	23.77	chr1	230240159	230276297	-0.318274	21.682	14.4501
chr1	230984892	231005094	C1orf198	chr1	230984891	231005094	0.140971	22.6868	27.8441	chr1	230984891	231005094	-1.65077	22.6868	7.76806	chr1	230984891	231005094	-2.63965	22.6868	2.85174
chr1	233809452	233825326	MIR4427	chr1	233809451	233825326	5.30603	0.595006	39.7374	chr1	233809451	233825326	0.559998	0.595006	1.71182	chr1	233809451	233825326	3.60188	0.595006	10.5199
chr1	234630629	234680992	LINC01354	chr1	234630628	234680992	0.144757	22.0861	26.449	chr1	234630628	234680992	-1.00692	22.0861	12.2421	chr1	234630628	234680992	-1.98675	22.0861	4.61441
chr1	234858175	234868018	LINC01132	chr1	234858174	234868018	-1.19589	92.7099	39.3558	chr1	234858174	234868018	-1.4587	92.7099	37.2715	chr1	234858174	234868018	-2.33927	92.7099	14.9776
chr1	235061193	235070871	LOC101927851	chr1	235061192	235070871	0	10.5025	11.6872	chr1	235061192	235070871	1.49003	10.5025	40.5472	chr1	235061192	235070871	-0.0996694	10.5025	7.25907
chr1	235090862	235134207	LOC101927851	chr1	235090861	235134207	-0.685541	52.3202	32.3673	chr1	235090861	235134207	-0.0140747	52.3202	58.7739	chr1	235090861	235134207	0	52.3202	47.9369
chr1	235242537	235268136	SNORA14B	chr1	235242536	235268136	-0.550176	8.94321	5.62526	chr1	235242536	235268136	0.650544	8.94321	18.3509	chr1	235242536	235268136	0.0115233	8.94321	8.96413
chr1	236066105	236081700	LYST	chr1	236066104	236081700	0.649598	13.1801	23.8507	chr1	236066104	236081700	1.39498	13.1801	45.4971	chr1	236066104	236081700	0.524854	13.1801	18.9073
chr1	244997285	244999241	COX20	chr1	244997284	244999241	0.285587	140.432	194.689	chr1	244997284	244999241	0	140.432	178.676	chr1	244997284	244999241	0.552267	140.432	202.102
chr1	245115820	245135181	EFCAB2	chr1	245115819	245135181	0	36.3796	36.7503	chr1	245115819	245135181	-0.327454	36.3796	31.9465	chr1	245115819	245135181	0.0683479	36.3796	36.1148
chr1	245970288	245987394	SMYD3	chr1	245970287	245987394	-0.260983	4.65388	3.31115	chr1	245970287	245987394	1.78554	4.65388	22.4849	chr1	245970287	245987394	-1.24982	4.65388	1.37115
chr1	249119644	249133536	ZNF672	chr1	249119643	249133536	-0.357207	41.441	31.1003	chr1	249119643	249133536	-0.490855	41.441	32.2506	chr1	249119643	249133536	-0.855275	41.441	18.743
chr10	1081695	1103102	IDI1	chr10	1081694	1103102	-1.19244	32.5665	13.74	chr10	1081694	1103102	-0.948507	32.5665	18.5386	chr10	1081694	1103102	-1.34066	32.5665	10.5478
chr10	4284305	4312701	LINC00702	chr10	4284304	4312701	-3.2435	29.0181	2.91353	chr10	4284304	4312701	-1.67672	29.0181	9.98207	chr10	4284304	4312701	-4.30892	29.0181	1.12292
chr10	4692735	4728866	LINC00704	chr10	4692734	4728866	-1.93912	17.2788	4.30497	chr10	4692734	4728866	0	17.2788	21.0733	chr10	4692734	4728866	0.435534	17.2788	22.1799
chr10	4805653	4814267	AKR1E2	chr10	4805652	4814267	-4.7443	70.3802	2.36209	chr10	4805652	4814267	-2.5839	70.3802	12.6347	chr10	4805652	4814267	-3.05367	70.3802	6.67505
chr10	4983922	5015119	AKR1C1	chr10	4983921	5015119	-0.978329	4.51267	2.03543	chr10	4983921	5015119	-1.94203	4.51267	1.16613	chr10	4983921	5015119	2.54054	4.51267	26.6058
chr10	5112871	5122137	AKR1C3	chr10	5112870	5122137	-0.458747	9.4648	5.91388	chr10	5112870	5122137	-2.49655	9.4648	1.55762	chr10	5112870	5122137	3.96082	9.4648	154.377
chr10	5313875	5334541	UCN3	chr10	5313874	5334541	-0.256711	3.63459	2.57893	chr10	5313874	5334541	-1.08938	3.63459	1.62492	chr10	5313874	5334541	3.83048	3.63459	54.8913
chr10	6177959	6214557	MIR3155B	chr10	6177958	6214557	-1.39758	20.7944	7.62418	chr10	6177958	6214557	-1.73345	20.7944	6.85564	chr10	6177958	6214557	-2.24006	20.7944	3.57662
chr10	6321778	6339577	LOC399715	chr10	6321777	6339577	1.70253	1.31401	6.08258	chr10	6321777	6339577	1.13291	1.31401	4.68351	chr10	6321777	6339577	5.18173	1.31401	58.1213
chr10	12084439	12096244	UPF2	chr10	12084438	12096244	-0.615295	16.4206	9.77048	chr10	12084438	12096244	0.393698	16.4206	28.4825	chr10	12084438	12096244	-0.0684101	16.4206	12.2047
chr10	13749008	13767312	PRPF18	chr10	13749007	13767312	-5.38839	34.3521	0.718788	chr10	13749007	13767312	-4.06907	34.3521	2.13634	chr10	13749007	13767312	-3.33474	34.3521	2.66321
chr10	14613531	14630919	FAM107B	chr10	14613530	14630919	-0.997727	22.9179	10.84	chr10	14613530	14630919	-1.30454	22.9179	9.94417	chr10	14613530	14630919	0.364942	22.9179	28.5012
chr10	15230784	15265928	NMT2	chr10	15230783	15265928	-0.261936	7.09026	5.48079	chr10	15230783	15265928	1.02367	7.09026	18.744	chr10	15230783	15265928	-0.438592	7.09026	4.12443
chr10	17027904	17052066	CUBN	chr10	17027903	17052066	-5.41137	35.5548	0.749878	chr10	17027903	17052066	-1.59636	35.5548	12.9564	chr10	17027903	17052066	-4.99521	35.5548	0.827597
chr10	17241347	17271658	VIM-AS1	chr10	17241346	17271658	-2.36119	54.9335	10.4985	chr10	17241346	17271658	-1.0299	54.9335	30.2604	chr10	17241346	17271658	-1.39979	54.9335	17.5519
chr10	17685571	17716517	STAM	chr10	17685570	17716517	-0.859447	19.3453	10.2435	chr10	17685570	17716517	-0.282617	19.3453	17.4315	chr10	17685570	17716517	-0.878114	19.3453	8.62384
chr10	18940024	18955642	ARL5B	chr10	18940023	18955642	-1.38344	33.8089	12.354	chr10	18940023	18955642	-0.572598	33.8089	24.7732	chr10	18940023	18955642	-1.04522	33.8089	13.3291
chr10	21581278	21605470	NEBL-AS1	chr10	21581277	21605470	0	7.73427	7.61393	chr10	21581277	21605470	0.221544	7.73427	11.9389	chr10	21581277	21605470	2.24319	7.73427	36.4808
chr10	21619518	21626026	NEBL-AS1	chr10	21619517	21626026	-0.312334	21.284	15.3062	chr10	21619517	21626026	0.275551	21.284	34.7578	chr10	21619517	21626026	2.04116	21.284	88.9622
chr10	21652583	21662461	MIR1915	chr10	21652582	21662461	0.517161	5.5092	10.0961	chr10	21652582	21662461	0.984094	5.5092	15.8786	chr10	21652582	21662461	3.88619	5.5092	89.1968
chr10	21805408	21822866	SKIDA1	chr10	21805407	21822866	0.331391	28.7515	40.1142	chr10	21805407	21822866	0.133661	28.7515	39.883	chr10	21805407	21822866	1.07127	28.7515	57.6654
chr10	24721955	24755054	KIAA1217	chr10	24721954	24755054	-0.711823	9.48513	5.41853	chr10	24721954	24755054	0.419869	9.48513	16.3421	chr10	24721954	24755054	-2.80452	9.48513	1.02868
chr10	30007347	30047628	SVIL	chr10	30007346	30047628	-0.209298	4.70096	3.7106	chr10	30007346	30047628	0.808209	4.70096	10.8689	chr10	30007346	30047628	-0.798072	4.70096	2.08233
chr10	32217878	32237167	ARHGAP12	chr10	32217877	32237167	-0.717104	19.2836	11.0636	chr10	32217877	32237167	0	19.2836	22.5708	chr10	32217877	32237167	1.13622	19.2836	40.9286
chr10	33401829	33454069	ITGB1	chr10	33401828	33454069	-1.03062	18.081	8.62193	chr10	33401828	33454069	-0.687562	18.081	12.4648	chr10	33401828	33454069	0.0540395	18.081	17.6165
chr10	33541423	33563097	NRP1	chr10	33541422	33563097	-1.75583	30.0902	8.5396	chr10	33541422	33563097	0	30.0902	37.3034	chr10	33541422	33563097	1.01521	30.0902	57.54
chr10	34708920	34723427	PARD3	chr10	34708919	34723427	1.23712	2.7903	8.68479	chr10	34708919	34723427	0	2.7903	3.28429	chr10	34708919	34723427	4.83735	2.7903	90.2043
chr10	34815121	34828932	PARD3	chr10	34815120	34828932	-0.668452	22.7959	13.4253	chr10	34815120	34828932	0.499991	22.7959	41.5041	chr10	34815120	34828932	1.35162	22.7959	56.5509
chr10	34988349	35029518	PARD3	chr10	34988348	35029518	-0.647045	4.37014	2.53097	chr10	34988348	35029518	1.22931	4.37014	13.5556	chr10	34988348	35029518	1.19125	4.37014	9.9954
chr10	43891507	43916950	HNRNPF	chr10	43891506	43916950	0.28977	43.0633	57.0314	chr10	43891506	43916950	0.298521	43.0633	65.3847	chr10	43891506	43916950	-0.42597	43.0633	26.8916
chr10	46951501	46971089	SYT15	chr10	46951500	46971089	1.71341	2.68652	11.2761	chr10	46951500	46971089	4.44878	2.68652	85.3149	chr10	46951500	46971089	2.56713	2.68652	17.5364
chr10	46993029	47009825	GPRIN2	chr10	46993028	47009825	2.40434	5.00755	32.4181	chr10	46993028	47009825	3.87614	5.00755	102.333	chr10	46993028	47009825	4.4007	5.00755	111.143
chr10	47049961	47058950	NPY4R	chr10	47049960	47058950	2.43385	25.6169	158.3	chr10	47049960	47058950	2.18104	25.6169	151.403	chr10	47049960	47058950	3.82197	25.6169	356.226
chr10	50746782	50760225	ERCC6-PGBD3	chr10	50746781	50760225	2.25469	6.82523	39.5537	chr10	50746781	50760225	0	6.82523	6.72142	chr10	50746781	50760225	-1.28469	6.82523	1.99398
chr10	51564759	51590070	NCOA4	chr10	51564758	51590070	-0.276238	24.0429	19.1272	chr10	51564758	51590070	-0.182599	24.0429	23.2411	chr10	51564758	51590070	-1.75161	24.0429	5.79071
chr10	54201968	54212604	LINC01468	chr10	54201967	54212604	2.29275	7.73834	46.4589	chr10	54201967	54212604	-0.781212	7.73834	4.34796	chr10	54201967	54212604	2.8222	7.73834	57.7201
chr10	59452435	59457290	MIR3924	chr10	59452434	59457290	1.16831	14.8203	41.389	chr10	59452434	59457290	1.78885	14.8203	72.4169	chr10	59452434	59457290	0	14.8203	11.7086
chr10	59996597	60005376	IPMK	chr10	59996596	60005376	1.8546	4.09837	19.8242	chr10	59996596	60005376	3.27247	4.09837	60.2248	chr10	59996596	60005376	0.188642	4.09837	5.47853
chr10	60026910	60041954	CISD1	chr10	60026909	60041954	0.598692	20.7483	35.4966	chr10	60026909	60041954	0.429193	20.7483	35.9881	chr10	60026909	60041954	-0.623184	20.7483	10.7339
chr10	61458106	61470105	SLC16A9	chr10	61458105	61470105	1.17704	0.862109	3.24754	chr10	61458105	61470105	4.38852	0.862109	34.018	chr10	61458105	61470105	0	0.862109	0.810699
chr10	63751888	63817054	ARID5B	chr10	63751887	63817054	0	22.7842	23.532	chr10	63751887	63817054	-1.31003	22.7842	10.2975	chr10	63751887	63817054	-3.54859	22.7842	1.58573
chr10	65216596	65226221	JMJD1C-AS1	chr10	65216595	65226221	1.21592	20.3731	54.6687	chr10	65216595	65226221	0.430327	20.3731	36.2183	chr10	65216595	65226221	-0.697947	20.3731	9.71334
chr10	65274713	65282161	REEP3	chr10	65274712	65282161	1.55748	21.8588	75.0991	chr10	65274712	65282161	0.382588	21.8588	38.0239	chr10	65274712	65282161	0	21.8588	21.7957
chr10	69847381	69854900	MYPN	chr10	69847380	69854900	1.06771	30.9235	74.2121	chr10	69847380	69854900	-0.384703	30.9235	24.8651	chr10	69847380	69854900	1.00181	30.9235	61.1761
chr10	70091077	70092742	HNRNPH3	chr10	70091076	70092742	0.399843	215.449	319.318	chr10	70091076	70092742	0.338535	215.449	348.865	chr10	70091076	70092742	-0.00999193	215.449	172.715
chr10	70302221	70320580	TET1	chr10	70302220	70320580	2.34497	2.20488	14.7517	chr10	70302220	70320580	3.14425	2.20488	29.2215	chr10	70302220	70320580	0	2.20488	1.78389
chr10	70660291	70661621	DDX50	chr10	70660290	70661621	0	187.894	193.56	chr10	70660290	70661621	0.386102	187.894	319.757	chr10	70660290	70661621	-0.959983	187.894	75.6084
chr10	70715309	70716618	DDX21	chr10	70715308	70716618	0.417718	175.798	269.396	chr10	70715308	70716618	0.361334	175.798	295.368	chr10	70715308	70716618	-0.500054	175.798	97.4489
chr10	70976672	71002041	LOC101928994	chr10	70976671	71002041	3.58539	2.48212	37.3627	chr10	70976671	71002041	3.4526	2.48212	38.8285	chr10	70976671	71002041	1.44108	2.48212	7.31983
chr10	71077934	71088183	HK1	chr10	71077933	71088183	0	18.299	18.7163	chr10	71077933	71088183	1.00082	18.299	48.3545	chr10	71077933	71088183	-1.79091	18.299	3.97572
chr10	71185427	71228525	TSPAN15	chr10	71185426	71228525	3.76277	1.11669	19.5407	chr10	71185426	71228525	4.07169	1.11669	27.5741	chr10	71185426	71228525	5.00752	1.11669	39.8173
chr10	71891935	71906481	TYSND1	chr10	71891934	71906481	1.7802	12.2444	48.811	chr10	71891934	71906481	1.46175	12.2444	44.6266	chr10	71891934	71906481	0.175468	12.2444	13.9398
chr10	72126807	72147480	LRRC20	chr10	72126806	72147480	2.17177	3.65511	20.3332	chr10	72126806	72147480	3.81767	3.65511	72.395	chr10	72126806	72147480	0.131729	3.65511	4.31871
chr10	72413365	72439435	ADAMTS14	chr10	72413364	72439435	-2.44164	25.5858	4.48862	chr10	72413364	72439435	-2.18541	25.5858	6.11004	chr10	72413364	72439435	-4.66321	25.5858	0.746299
chr10	73526156	73533866	C10orf54	chr10	73526155	73533866	0.816861	51.2736	100.976	chr10	73526155	73533866	0.487314	51.2736	91.6388	chr10	73526155	73533866	0.239855	51.2736	58.5253
chr10	73597545	73634727	PSAP	chr10	73597544	73634727	0.706834	14.5162	26.1883	chr10	73597544	73634727	1.40499	14.5162	48.3707	chr10	73597544	73634727	0.426393	14.5162	18.611
chr10	73716017	73804772	CHST3	chr10	73716016	73804772	1.27132	10.3383	27.1271	chr10	73716016	73804772	0.567173	10.3383	18.988	chr10	73716016	73804772	0	10.3383	8.93916
chr10	73823035	73868196	SPOCK2	chr10	73823034	73868196	4.02231	1.78277	35.5173	chr10	73823034	73868196	2.82368	1.78277	17.6441	chr10	73823034	73868196	1.58065	1.78277	5.65573
chr10	74003320	74034295	DDIT4	chr10	74003319	74034295	1.45595	15.029	45.768	chr10	74003319	74034295	0.458257	15.029	26.1596	chr10	74003319	74034295	2.18759	15.029	65.3842
chr10	74045568	74097073	DDIT4	chr10	74045567	74097073	1.3504	16.2694	45.2024	chr10	74045567	74097073	1.23014	16.2694	47.3892	chr10	74045567	74097073	1.0127	16.2694	30.8229
chr10	74113725	74124674	DNAJB12	chr10	74113724	74124674	0	30.315	32.2087	chr10	74113724	74124674	0.0955481	30.315	41.6517	chr10	74113724	74124674	-0.628507	30.315	15.676
chr10	74418973	74452669	MCU	chr10	74418972	74452669	2.26627	3.69747	21.1098	chr10	74418972	74452669	2.89281	3.69747	37.1122	chr10	74418972	74452669	2.77887	3.69747	25.919
chr10	75006248	75022397	MRPS16	chr10	75006247	75022397	0.821043	22.8937	45.3401	chr10	75006247	75022397	1.08314	22.8937	61.935	chr10	75006247	75022397	0	22.8937	20.7753
chr10	75385103	75386533	MYOZ1	chr10	75385102	75386533	0.986385	66.9508	160.905	chr10	75385102	75386533	1.47997	66.9508	257.887	chr10	75385102	75386533	0	66.9508	60.9582
chr10	75503398	75504587	SEC24C	chr10	75503397	75504587	-0.117775	222.252	190.587	chr10	75503397	75504587	0	222.252	259.058	chr10	75503397	75504587	-0.834389	222.252	98.1014
chr10	75523009	75542326	FUT11	chr10	75523008	75542326	0.480305	15.2742	24.1414	chr10	75523008	75542326	0.659928	15.2742	31.15	chr10	75523008	75542326	-0.240589	15.2742	10.3124
chr10	75634050	75667097	CAMK2G	chr10	75634049	75667097	0.0170677	26.7308	29.4819	chr10	75634049	75667097	0.854218	26.7308	59.9405	chr10	75634049	75667097	0	26.7308	24.495
chr10	75751834	75781149	VCL	chr10	75751833	75781149	0.249628	16.0642	21.2311	chr10	75751833	75781149	0.461535	16.0642	28.0127	chr10	75751833	75781149	-0.394164	16.0642	9.95905
chr10	75924740	75950719	ADK	chr10	75924739	75950719	0.586585	12.8464	21.7299	chr10	75924739	75950719	1.11904	12.8464	35.7823	chr10	75924739	75950719	-0.431995	12.8464	7.6306
chr10	76940334	76971303	VDAC2	chr10	76940333	76971303	0.44712	22.1049	33.0658	chr10	76940333	76971303	0.343491	22.1049	35.0772	chr10	76940333	76971303	0.239173	22.1049	24.7075
chr10	76985010	76995584	COMTD1	chr10	76985009	76995584	1.13185	20.2036	50.912	chr10	76985009	76995584	0.168551	20.2036	29.8412	chr10	76985009	76995584	0	20.2036	17.4073
chr10	80007933	80027243	LINC00856	chr10	80007932	80027243	-1.94993	35.4974	8.80837	chr10	80007932	80027243	-2.24283	35.4974	8.14976	chr10	80007932	80027243	-0.679877	35.4974	18.2814
chr10	80724366	80734615	ZMIZ1-AS1	chr10	80724365	80734615	-0.549175	43.8826	28.5394	chr10	80724365	80734615	-0.653389	43.8826	30.1982	chr10	80724365	80734615	0	43.8826	40.3688
chr10	80899244	80922659	ZMIZ1	chr10	80899243	80922659	-0.94358	62.9477	32.2591	chr10	80899243	80922659	-0.0269501	62.9477	69.4907	chr10	80899243	80922659	-0.0829497	62.9477	50.3167
chr10	81181845	81214148	ZCCHC24	chr10	81181844	81214148	-2.94383	20.5795	2.53182	chr10	81181844	81214148	-1.56197	20.5795	7.6144	chr10	81181844	81214148	-3.41624	20.5795	1.5091
chr10	81863639	81906063	PLAC9	chr10	81863638	81906063	-3.8481	20.4197	1.33646	chr10	81863638	81906063	-3.22221	20.4197	2.36776	chr10	81863638	81906063	-4.44756	20.4197	0.71595
chr10	81956144	81967938	ANXA11	chr10	81956143	81967938	-0.275479	60.2906	48.2362	chr10	81956143	81967938	-0.597688	60.2906	43.8688	chr10	81956143	81967938	0	60.2906	51.1552
chr10	87401549	87403452	GRID1-AS1	chr10	87401548	87403452	3.33432	7.08713	111.767	chr10	87401548	87403452	2.86674	7.08713	92.1727	chr10	87401548	87403452	4.49282	7.08713	214.54
chr10	88713817	88752781	AGAP11	chr10	88713816	88752781	0	14.7065	16.0108	chr10	88713816	88752781	0.475806	14.7065	25.7196	chr10	88713816	88752781	-1.32991	14.7065	4.76037
chr10	88843253	88855722	GLUD1	chr10	88843252	88855722	-1.04651	50.5344	23.5257	chr10	88843252	88855722	-0.713858	50.5344	33.7694	chr10	88843252	88855722	-1.78033	50.5344	11.9449
chr10	90640104	90657636	STAMBPL1	chr10	90640103	90657636	-1.43667	38.2505	13.5874	chr10	90640103	90657636	-0.165075	38.2505	37.5514	chr10	90640103	90657636	-0.0229893	38.2505	31.1709
chr10	92671556	92691566	ANKRD1	chr10	92671555	92691566	0.920966	5.25972	11.994	chr10	92671555	92691566	1.73964	5.25972	24.0651	chr10	92671555	92691566	2.35177	5.25972	27.7863
chr10	93349826	93377446	HECTD2-AS1	chr10	93349825	93377446	-0.00445391	17.5059	16.6886	chr10	93349825	93377446	0.155071	17.5059	24.6791	chr10	93349825	93377446	0.664998	17.5059	26.5644
chr10	93392506	93413355	PPP1R3C	chr10	93392505	93413355	-0.665341	4.48718	2.43864	chr10	93392505	93413355	1.57461	4.48718	18.4873	chr10	93392505	93413355	0.727576	4.48718	7.81796
chr10	95196583	95226106	MYOF	chr10	95196582	95226106	-0.802368	65.4493	37.2175	chr10	95196582	95226106	-0.235828	65.4493	62.837	chr10	95196582	95226106	0.271395	65.4493	72.8505
chr10	96974876	97034121	PDLIM1	chr10	96974875	97034121	-0.593624	15.4118	9.95506	chr10	96974875	97034121	0.171004	15.4118	21.527	chr10	96974875	97034121	-0.0182977	15.4118	12.7258
chr10	99174834	99186674	PGAM1	chr10	99174833	99186674	-0.0823691	12.9913	11.0552	chr10	99174833	99186674	0.840741	12.9913	31.11	chr10	99174833	99186674	-0.440453	12.9913	7.30298
chr10	101084673	101105310	CNNM1	chr10	101084672	101105310	0	4.59865	5.43254	chr10	101084672	101105310	-0.860676	4.59865	2.47649	chr10	101084672	101105310	2.21033	4.59865	22.2126
chr10	101723895	101754822	DNMBP	chr10	101723894	101754822	-1.00575	23.4148	11.2682	chr10	101723894	101754822	-1.28962	23.4148	10.5153	chr10	101723894	101754822	-1.42133	23.4148	7.17522
chr10	102094153	102134414	SCD	chr10	102094152	102134414	0.136647	14.378	17.4475	chr10	102094152	102134414	-0.545172	14.378	10.7755	chr10	102094152	102134414	0.952817	14.378	26.4394
chr10	102746667	102778648	LZTS2	chr10	102746666	102778648	-0.814728	30.0549	16.6669	chr10	102746666	102778648	-0.698481	30.0549	20.5724	chr10	102746666	102778648	-0.826524	30.0549	14.1276
chr10	102791442	102827722	KAZALD1	chr10	102791441	102827722	0	27.9565	29.1306	chr10	102791441	102827722	0	27.9565	31.9338	chr10	102791441	102827722	-0.388222	27.9565	17.8849
chr10	103873977	103893805	LDB1	chr10	103873976	103893805	-0.174683	24.4304	20.6879	chr10	103873976	103893805	0.17976	24.4304	35.0307	chr10	103873976	103893805	-0.457431	24.4304	14.5058
chr10	104144637	104161594	NFKB2	chr10	104144636	104161594	1.09927	12.3072	30.3613	chr10	104144636	104161594	0.439157	12.3072	21.9355	chr10	104144636	104161594	-0.283716	12.3072	7.8976
chr10	104180551	104221033	MIR146B	chr10	104180550	104221033	0	8.11084	8.1115	chr10	104180550	104221033	0.677946	8.11084	16.6672	chr10	104180550	104221033	-0.348372	8.11084	5.10521
chr10	104381704	104389332	TRIM8	chr10	104381703	104389332	-1.88617	29.7742	7.31518	chr10	104381703	104389332	0.411882	29.7742	51.8384	chr10	104381703	104389332	-2.43262	29.7742	4.1231
chr10	104990214	105015286	RPEL1	chr10	104990213	105015286	1.90876	5.92002	26.0848	chr10	104990213	105015286	2.1474	5.92002	35.0589	chr10	104990213	105015286	3.11714	5.92002	51.8285
chr10	105230777	105251617	CALHM3	chr10	105230776	105251617	0.763488	1.79133	4.06347	chr10	105230776	105251617	2.98542	1.79133	21.4812	chr10	105230776	105251617	-0.203054	1.79133	1.01657
chr10	105419916	105438007	SH3PXD2A-AS1	chr10	105419915	105438007	-0.650818	39.2068	24.1502	chr10	105419915	105438007	-2.30259	39.2068	8.64189	chr10	105419915	105438007	-4.36865	39.2068	1.43391
chr10	105667768	105679099	OBFC1	chr10	105667767	105679099	-0.362119	21.8309	15.7288	chr10	105667767	105679099	0.465278	21.8309	39.2598	chr10	105667767	105679099	0.801413	21.8309	37.4968
chr10	105869140	105881506	SFR1	chr10	105869139	105881506	-0.275937	31.1333	24.3393	chr10	105869139	105881506	0.0818075	31.1333	42.1018	chr10	105869139	105881506	1.10376	31.1333	64.522
chr10	106052312	106070637	LOC101927472	chr10	106052311	106070637	-2.35138	61.164	11.6426	chr10	106052311	106070637	-4.11556	61.164	3.79358	chr10	106052311	106070637	-5.00144	61.164	1.45099
chr10	106088461	106111139	ITPRIP	chr10	106088460	106111139	-1.03732	53.6685	25.6474	chr10	106088460	106111139	-1.40493	53.6685	22.5882	chr10	106088460	106111139	-0.995331	53.6685	22.5728
chr10	112135749	112187197	DUSP5	chr10	112135748	112187197	1.01074	22.04	48.0319	chr10	112135748	112187197	0	22.04	26.6946	chr10	112135748	112187197	0.543745	22.04	29.9599
chr10	112241398	112257457	DUSP5	chr10	112241397	112257457	1.81628	18.0927	72.0884	chr10	112241397	112257457	-0.06609	18.0927	18.393	chr10	112241397	112257457	0.0943045	18.0927	18.9533
chr10	112518269	112553673	PDCD4-AS1	chr10	112518268	112553673	2.9362	1.1688	11.7409	chr10	112518268	112553673	3.67847	1.1688	22.363	chr10	112518268	112553673	0	1.1688	1.2548
chr10	112600799	112632577	PDCD4-AS1	chr10	112600798	112632577	1.5551	5.29355	18.1208	chr10	112600798	112632577	1.51333	5.29355	20.0619	chr10	112600798	112632577	0.0661622	5.29355	5.61231
chr10	114832791	114854158	SNORA87	chr10	114832790	114854158	0.40351	9.70405	14.8094	chr10	114832790	114854158	1.1252	9.70405	27.7859	chr10	114832790	114854158	2.35022	9.70405	49.0031
chr10	116153027	116173359	AFAP1L2	chr10	116153026	116173359	-1.27043	8.0301	2.98048	chr10	116153026	116173359	0.92189	8.0301	20.2613	chr10	116153026	116173359	0	8.0301	6.5867
chr10	120839605	120851154	EIF3A	chr10	120839604	120851154	0	28.9739	30.5066	chr10	120839604	120851154	0.0214165	28.9739	37.811	chr10	120839604	120851154	-0.763685	28.9739	13.6263
chr10	120924533	120950520	PRDX3	chr10	120924532	120950520	0.279085	10.1597	14.0495	chr10	120924532	120950520	0.539043	10.1597	19.1623	chr10	120924532	120950520	0	10.1597	9.13393
chr10	121065197	121076919	MIR4681	chr10	121065196	121076919	-0.0118191	32.4599	30.4892	chr10	121065196	121076919	0.431418	32.4599	55.9046	chr10	121065196	121076919	0.590019	32.4599	47.2279
chr10	121410413	121447146	BAG3	chr10	121410412	121447146	-0.921358	27.4526	14.1527	chr10	121410412	121447146	-0.281464	27.4526	25.1566	chr10	121410412	121447146	-0.0504909	27.4526	22.2283
chr10	123686933	123703208	ATE1	chr10	123686932	123703208	0.165042	11.6346	15.1402	chr10	123686932	123703208	0	11.6346	15.2214	chr10	123686932	123703208	1.39463	11.6346	30.5232
chr10	123813754	123829997	TACC2	chr10	123813753	123829997	0.299005	2.13213	3.54884	chr10	123813753	123829997	2.34608	2.13213	16.5888	chr10	123813753	123829997	3.80369	2.13213	34.363
chr10	123861679	123872217	TACC2	chr10	123861678	123872217	-0.552985	12.8891	7.81868	chr10	123861678	123872217	-0.212134	12.8891	11.2924	chr10	123861678	123872217	2.21387	12.8891	60.78
chr10	123886665	123914815	TACC2	chr10	123886664	123914815	-1.3768	23.8711	8.84272	chr10	123886664	123914815	-0.96677	23.8711	13.3996	chr10	123886664	123914815	-0.0096368	23.8711	19.6365
chr10	124027980	124054178	BTBD16	chr10	124027979	124054178	3.33507	1.9057	24.6998	chr10	124027979	124054178	1.1174	1.9057	6.07738	chr10	124027979	124054178	0	1.9057	1.72048
chr10	129720667	129743723	PTPRE	chr10	129720666	129743723	1.77332	1.44359	6.66883	chr10	129720666	129743723	3.41338	1.44359	23.6232	chr10	129720666	129743723	0	1.44359	1.24234
chr10	129788763	129790629	PTPRE	chr10	129788762	129790629	0.720926	10.6004	25.6512	chr10	129788762	129790629	3.28745	10.6004	171.826	chr10	129788762	129790629	-0.46808	10.6004	4.40015
chr10	134121692	134145396	STK32C	chr10	134121691	134145396	0.758073	8.82325	17.1924	chr10	134121691	134145396	1.36358	8.82325	29.775	chr10	134121691	134145396	1.45793	8.82325	24.0445
chr11	449757	470447	PTDSS2	chr11	449756	470447	0.518899	12.3693	20.2168	chr11	449756	470447	0.572451	12.3693	23.9113	chr11	449756	470447	-0.827626	12.3693	5.47492
chr11	536703	588529	RASSF7	chr11	536702	588529	0.540801	6.08384	9.99566	chr11	536702	588529	0.484374	6.08384	10.9572	chr11	536702	588529	0	6.08384	5.27253
chr11	695133	713460	EPS8L2	chr11	695132	713460	0.795558	14.6758	28.9679	chr11	695132	713460	0.207508	14.6758	21.9996	chr11	695132	713460	1.22272	14.6758	33.5579
chr11	776468	843847	RPLP2	chr11	776467	843847	-0.359704	21.2415	16.33	chr11	776467	843847	-0.411297	21.2415	17.9381	chr11	776467	843847	0	21.2415	19.6647
chr11	1145127	1147785	MUC5AC	chr11	1145126	1147785	1.37336	18.6076	62.1677	chr11	1145126	1147785	0.57957	18.6076	41.0187	chr11	1145126	1147785	3.39536	18.6076	216.715
chr11	2790604	2800563	KCNQ1OT1	chr11	2790603	2800563	3.5407	3.11606	49.3369	chr11	2790603	2800563	0.142855	3.11606	5.3977	chr11	2790603	2800563	-1.00851	3.11606	0.944187
chr11	2905179	2934575	SLC22A18	chr11	2905178	2934575	2.16048	6.82414	35.1556	chr11	2905178	2934575	0.606132	6.82414	13.6784	chr11	2905178	2934575	0.454329	6.82414	9.33961
chr11	2950079	2962423	PHLDA2	chr11	2950078	2962423	1.50868	18.9829	61.7763	chr11	2950078	2962423	-0.0965751	18.9829	18.6783	chr11	2950078	2962423	-0.121374	18.9829	13.7557
chr11	6340377	6341795	PRKCDBP	chr11	6340376	6341795	0.438012	246.294	375.214	chr11	6340376	6341795	-1.42957	246.294	97.2596	chr11	6340376	6341795	-2.76891	246.294	27.6517
chr11	6624461	6640951	TAF10	chr11	6624460	6640951	-0.0692323	37.1489	34.1421	chr11	6624460	6640951	-1.08035	37.1489	19.1984	chr11	6624460	6640951	-0.714871	37.1489	18.5891
chr11	8692200	8740104	SNORA3B	chr11	8692199	8740104	-0.408172	20.2246	14.8885	chr11	8692199	8740104	-0.499268	20.2246	15.9082	chr11	8692199	8740104	-0.528387	20.2246	11.7153
chr11	9385156	9406923	IPO7	chr11	9385155	9406923	0	20.9938	22.1977	chr11	9385155	9406923	-0.221032	20.9938	19.5481	chr11	9385155	9406923	0	20.9938	17.4047
chr11	9621798	9635625	WEE1	chr11	9621797	9635625	0.034428	25.014	28.8516	chr11	9621797	9635625	0.0373703	25.014	32.9561	chr11	9621797	9635625	-0.971295	25.014	10.1777
chr11	9762031	9824350	LOC440028	chr11	9762030	9824350	0.0775894	18.6934	21.3461	chr11	9762030	9824350	-0.542478	18.6934	14.3379	chr11	9762030	9824350	-1.15643	18.6934	7.01426
chr11	10315161	10325348	SBF2	chr11	10315160	10325348	0.696536	47.814	85.9588	chr11	10315160	10325348	-2.17295	47.814	11.3634	chr11	10315160	10325348	-0.102159	47.814	36.4236
chr11	10387635	10417113	AMPD3	chr11	10387634	10417113	-3.04432	24.4436	2.81038	chr11	10387634	10417113	-3.60055	24.4436	2.14598	chr11	10387634	10417113	-1.4761	24.4436	7.20523
chr11	10669371	10696767	MRVI1	chr11	10669370	10696767	-1.29661	26.6624	10.476	chr11	10669370	10696767	0	26.6624	32.6145	chr11	10669370	10696767	-1.82371	26.6624	6.15094
chr11	10896699	10930485	ZBED5-AS1	chr11	10896698	10930485	-0.713324	24.5886	14.572	chr11	10896698	10930485	-1.31518	24.5886	10.8963	chr11	10896698	10930485	0.393787	24.5886	30.3929
chr11	12066098	12109045	MICAL2	chr11	12066097	12109045	-1.2881	47.998	19.49	chr11	12066097	12109045	-1.0197	47.998	26.7468	chr11	12066097	12109045	0	47.998	41.5379
chr11	12197065	12205323	MIR6124	chr11	12197064	12205323	-1.81528	68.7847	18.6244	chr11	12197064	12205323	0	68.7847	75.9103	chr11	12197064	12205323	-1.48409	68.7847	19.9591
chr11	12695335	12726136	TEAD1	chr11	12695334	12726136	0	40.4352	39.9757	chr11	12695334	12726136	-1.1401	40.4352	20.4855	chr11	12695334	12726136	0.372889	40.4352	48.737
chr11	13229133	13243991	ARNTL	chr11	13229132	13243991	-1.31034	42.7729	16.5653	chr11	13229132	13243991	0.0557107	42.7729	55.768	chr11	13229132	13243991	-0.948801	42.7729	18.1865
chr11	18333976	18344592	HPS5	chr11	18333975	18344592	0.488919	30.5456	48.3581	chr11	18333975	18344592	-0.730073	30.5456	19.6304	chr11	18333975	18344592	-0.701284	30.5456	14.9866
chr11	18404704	18429097	LDHA	chr11	18404703	18429097	-0.545709	29.5574	19.6002	chr11	18404703	18429097	-0.568203	29.5574	21.9632	chr11	18404703	18429097	0.767467	29.5574	47.4841
chr11	19681589	19702318	NAV2	chr11	19681588	19702318	0.177663	7.78952	10.3247	chr11	19681588	19702318	0.926806	7.78952	19.7347	chr11	19681588	19702318	-1.2217	7.78952	2.51852
chr11	20000323	20064114	NAV2	chr11	20000322	20064114	-0.950588	8.31311	4.11199	chr11	20000322	20064114	-1.02915	8.31311	4.42851	chr11	20000322	20064114	0.382381	8.31311	10.3464
chr11	20385217	20409899	PRMT3	chr11	20385216	20409899	0.455714	14.4508	22.2664	chr11	20385216	20409899	-0.2033	14.4508	13.4801	chr11	20385216	20409899	0.438967	14.4508	19.0016
chr11	27406343	27424089	CCDC34	chr11	27406342	27424089	3.30243	3.64967	45.0393	chr11	27406342	27424089	1.67611	3.64967	16.6612	chr11	27406342	27424089	4.19768	3.64967	72.0479
chr11	28857467	28859074	MIR8068	chr11	28857466	28859074	0	69.6513	61.3685	chr11	28857466	28859074	-2.41633	69.6513	12.5032	chr11	28857466	28859074	2.18844	69.6513	327.17
chr11	33060790	33083477	TCP11L1	chr11	33060789	33083477	1.2085	12.6882	33.2132	chr11	33060789	33083477	-1.16524	12.6882	5.97265	chr11	33060789	33083477	1.60618	12.6882	37.6811
chr11	33278922	33289010	HIPK3	chr11	33278921	33289010	0.0230804	52.2065	58.7634	chr11	33278921	33289010	-1.50198	52.2065	19.9643	chr11	33278921	33289010	-0.878559	52.2065	23.1422
chr11	33712261	33723350	C11orf91	chr11	33712260	33723350	-0.277904	54.4298	43.239	chr11	33712260	33723350	-1.71971	54.4298	17.9631	chr11	33712260	33723350	-0.289782	54.4298	36.6679
chr11	33743845	33758017	CD59	chr11	33743844	33758017	-0.169156	61.2507	53.0847	chr11	33743844	33758017	-2.4131	61.2507	12.5851	chr11	33743844	33758017	-1.64605	61.2507	16.1305
chr11	34066089	34074905	CAPRIN1	chr11	34066088	34074905	0.354692	27.752	40.5887	chr11	34066088	34074905	0.0770293	27.752	38.205	chr11	34066088	34074905	0.465262	27.752	37.8455
chr11	35640791	35652466	FJX1	chr11	35640790	35652466	0.179032	14.5617	19.2572	chr11	35640790	35652466	0.927191	14.5617	36.7848	chr11	35640790	35652466	-1.17796	14.5617	4.87882
chr11	45869046	45880935	CRY2	chr11	45869045	45880935	-2.48687	50.3893	8.52453	chr11	45869045	45880935	-1.22559	50.3893	23.5058	chr11	45869045	45880935	-3.97855	50.3893	2.42732
chr11	46258554	46300609	CREB3L1	chr11	46258553	46300609	-0.46931	19.6149	13.7749	chr11	46258553	46300609	-0.581399	19.6149	14.5028	chr11	46258553	46300609	-1.44648	19.6149	5.93464
chr11	46687853	46733183	ARHGAP1	chr11	46687852	46733183	-0.773619	15.0028	8.47142	chr11	46687852	46733183	-1.33208	15.0028	6.52607	chr11	46687852	46733183	-0.90293	15.0028	6.60515
chr11	47197614	47216298	PACSIN3	chr11	47197613	47216298	2.0005	12.5659	57.4674	chr11	47197613	47216298	0.153931	12.5659	18.2803	chr11	47197613	47216298	0	12.5659	11.3329
chr11	47269965	47291932	NR1H3	chr11	47269964	47291932	0.897502	14.9877	31.4492	chr11	47269964	47291932	0	14.9877	16.1585	chr11	47269964	47291932	0	14.9877	12.6899
chr11	47414923	47448125	SLC39A13	chr11	47414922	47448125	0.128937	23.4632	28.058	chr11	47414922	47448125	-0.85198	23.4632	14.3396	chr11	47414922	47448125	-1.42249	23.4632	7.20447
chr11	47561189	47601247	PTPMT1	chr11	47561188	47601247	1.13649	12.048	29.3741	chr11	47561188	47601247	-0.106821	12.048	12.174	chr11	47561188	47601247	-0.372194	12.048	7.59315
chr11	47788330	47789930	FNBP4	chr11	47788329	47789930	0.390695	210.429	310.761	chr11	47788329	47789930	-0.881537	210.429	121.853	chr11	47788329	47789930	-0.426779	210.429	125.512
chr11	47869256	47892447	NUP160	chr11	47869255	47892447	0.732765	16.7956	31.2269	chr11	47869255	47892447	-0.34177	16.7956	14.2801	chr11	47869255	47892447	0.349693	16.7956	20.6893
chr11	47914599	47969333	PTPRJ	chr11	47914598	47969333	1.86383	4.98815	20.5997	chr11	47914598	47969333	1.34572	4.98815	16.4015	chr11	47914598	47969333	1.86283	4.98815	17.7321
chr11	56608882	56616739	LOC101927120	chr11	56608881	56616739	2.16499	0.515165	5.96681	chr11	56608881	56616739	0	0.515165	1.4058	chr11	56608881	56616739	6.14644	0.515165	80.5815
chr11	57077989	57103837	TNKS1BP1	chr11	57077988	57103837	-0.73977	28.9203	16.7715	chr11	57077988	57103837	-1.1696	28.9203	14.1399	chr11	57077988	57103837	-0.268174	28.9203	19.9301
chr11	57405291	57436289	YPEL4	chr11	57405290	57436289	-0.130528	19.8787	17.5102	chr11	57405290	57436289	-0.378982	19.8787	16.7655	chr11	57405290	57436289	-0.303399	19.8787	13.275
chr11	59304724	59339971	OR4D9	chr11	59304723	59339971	-0.0489889	10.0045	9.1264	chr11	59304723	59339971	0	10.0045	12.6071	chr11	59304723	59339971	0.934619	10.0045	18.5195
chr11	61447383	61475210	DAGLA	chr11	61447382	61475210	3.80667	2.27905	39.9606	chr11	61447382	61475210	1.83848	2.27905	11.6629	chr11	61447382	61475210	1.61064	2.27905	7.54726
chr11	61514829	61540277	DKFZP434K028	chr11	61514828	61540277	4.03595	1.06046	24.1286	chr11	61514828	61540277	1.17446	1.06046	3.8054	chr11	61514828	61540277	3.52276	1.06046	14.5645
chr11	61582208	61602864	FADS2	chr11	61582207	61602864	0.0504429	26.3254	30.1632	chr11	61582207	61602864	-1.1596	26.3254	12.8132	chr11	61582207	61602864	0.491667	26.3254	35.295
chr11	61780289	61821819	FTH1	chr11	61780288	61821819	4.673	1.29964	42.2041	chr11	61780288	61821819	0	1.29964	1.84242	chr11	61780288	61821819	1.46211	1.29964	3.95091
chr11	62312829	62322028	AHNAK	chr11	62312828	62322028	-0.278738	78.5188	62.7086	chr11	62312828	62322028	-0.463301	78.5188	62.7746	chr11	62312828	62322028	0	78.5188	73.4446
chr11	62358386	62390513	MTA2	chr11	62358385	62390513	0	19.9922	20.0549	chr11	62358385	62390513	-0.237746	19.9922	18.6314	chr11	62358385	62390513	-0.0378818	19.9922	16.0989
chr11	62408438	62457762	SNORA57	chr11	62408437	62457762	-0.135307	16.0313	14.1863	chr11	62408437	62457762	-0.27355	16.0313	14.6693	chr11	62408437	62457762	0	16.0313	13.6746
chr11	62598697	62610027	WDR74	chr11	62598696	62610027	-0.470552	63.3946	44.2924	chr11	62598696	62610027	-0.545014	63.3946	47.8685	chr11	62598696	62610027	0	63.3946	53.0115
chr11	63993307	64020045	FKBP2	chr11	63993306	64020045	-0.444394	20.9094	14.7516	chr11	63993306	64020045	-0.0286272	20.9094	22.4332	chr11	63993306	64020045	0.273786	20.9094	24.1016
chr11	64037060	64053284	GPR137	chr11	64037059	64053284	-0.00350232	20.4591	19.2116	chr11	64037059	64053284	-0.340844	20.4591	17.28	chr11	64037059	64053284	0.496563	20.4591	28.0809
chr11	64622702	64661474	EHD1	chr11	64622701	64661474	-1.44854	48.352	17.5237	chr11	64622701	64661474	-1.48407	48.352	19.4574	chr11	64622701	64661474	-0.469913	48.352	29.671
chr11	64763860	64795660	ARL2	chr11	64763859	64795660	-0.549789	13.5925	8.82182	chr11	64763859	64795660	-0.203754	13.5925	12.781	chr11	64763859	64795660	-0.176048	13.5925	9.78246
chr11	64884474	64902991	MIR6751	chr11	64884473	64902991	-0.457423	35.4872	24.9495	chr11	64884473	64902991	-0.721934	35.4872	23.6152	chr11	64884473	64902991	-0.786393	35.4872	16.9337
chr11	65043031	65070144	CDC42EP2	chr11	65043030	65070144	-0.974151	61.7114	31.0465	chr11	65043030	65070144	-3.56579	61.7114	5.74735	chr11	65043030	65070144	-2.87938	61.7114	6.95266
chr11	65138107	65154413	SLC25A45	chr11	65138106	65154413	0.466284	32.7135	49.9943	chr11	65138106	65154413	-0.283488	32.7135	29.3371	chr11	65138106	65154413	0	32.7135	29.5505
chr11	65238948	65255723	MALAT1	chr11	65238947	65255723	-0.115609	104.405	95.5117	chr11	65238947	65255723	-0.898504	104.405	63.092	chr11	65238947	65255723	-0.317479	104.405	71.1472
chr11	65307174	65356115	LTBP3	chr11	65307173	65356115	0.629843	13.1606	22.3807	chr11	65307173	65356115	0	13.1606	15.3349	chr11	65307173	65356115	0.581796	13.1606	18.6671
chr11	65657323	65667838	CCDC85B	chr11	65657322	65667838	-0.101378	95.2117	86.8404	chr11	65657322	65667838	-0.473154	95.2117	76.3346	chr11	65657322	65667838	-1.39341	95.2117	30.107
chr11	65682800	65686334	C11orf68	chr11	65682799	65686334	0	179.41	196.448	chr11	65682799	65686334	-0.292657	179.41	160.853	chr11	65682799	65686334	-0.74172	179.41	88.2175
chr11	65867804	65887225	PACS1	chr11	65867803	65887225	0.662528	8.40676	15.5584	chr11	65867803	65887225	1.34169	8.40676	28.3479	chr11	65867803	65887225	2.6883	8.40676	54.3805
chr11	66079400	66115592	RIN1	chr11	66079399	66115592	-0.643604	50.8791	32.2791	chr11	66079399	66115592	-2.26127	50.8791	11.8913	chr11	66079399	66115592	-2.44325	50.8791	7.82782
chr11	66383344	66384882	RBM14-RBM4	chr11	66383343	66384882	0.202352	136.196	180.804	chr11	66383343	66384882	0.772841	136.196	305.54	chr11	66383343	66384882	-0.31911	136.196	85.2665
chr11	66601040	66672400	LRFN4	chr11	66601039	66672400	1.55457	7.46288	24.2168	chr11	66601039	66672400	1.954	7.46288	36.3815	chr11	66601039	66672400	1.61807	7.46288	21.7925
chr11	66717756	66750158	PC	chr11	66717755	66750158	1.1875	17.1157	43.0195	chr11	66717755	66750158	1.02436	17.1157	43.7876	chr11	66717755	66750158	1.38586	17.1157	42.5094
chr11	66789534	66846308	MIR6860	chr11	66789533	66846308	3.67281	1.86969	28.5991	chr11	66789533	66846308	3.69705	1.86969	33.1342	chr11	66789533	66846308	1.36951	1.86969	5.01293
chr11	66885935	66893789	KDM2A	chr11	66885934	66893789	-0.204245	18.553	14.4436	chr11	66885934	66893789	1.36814	18.553	64.176	chr11	66885934	66893789	0	18.553	15.206
chr11	67007480	67008435	KDM2A	chr11	67007479	67008435	-0.722089	191.963	105.613	chr11	67007479	67008435	0.98645	191.963	502.884	chr11	67007479	67008435	-0.298392	191.963	120.87
chr11	67028603	67056493	ADRBK1	chr11	67028602	67056493	-0.617855	16.4011	10.1745	chr11	67028602	67056493	1.29453	16.4011	50.9294	chr11	67028602	67056493	-0.795833	16.4011	7.6581
chr11	67113027	67122719	POLD4	chr11	67113026	67122719	-1.46982	51.6015	17.7096	chr11	67113026	67122719	0.484241	51.6015	91.2038	chr11	67113026	67122719	0.542544	51.6015	71.8725
chr11	67140676	67169934	RAD9A	chr11	67140675	67169934	0.570713	15.4652	25.556	chr11	67140675	67169934	2.04306	15.4652	80.6527	chr11	67140675	67169934	2.19216	15.4652	67.5661
chr11	67187958	67196582	RPS6KB2	chr11	67187957	67196582	0	11.4209	10.8659	chr11	67187957	67196582	1.79857	11.4209	54.7067	chr11	67187957	67196582	-0.066451	11.4209	8.05842
chr11	67210326	67250977	TMEM134	chr11	67210325	67250977	0.894175	4.85734	10.4312	chr11	67210325	67250977	2.67205	4.85734	40.6633	chr11	67210325	67250977	0.602135	4.85734	7.3654
chr11	67325652	67352057	GSTP1	chr11	67325651	67352057	1.8317	3.38974	14.6906	chr11	67325651	67352057	2.92048	3.38974	35.5565	chr11	67325651	67352057	1.34938	3.38974	9.08759
chr11	67374318	67382360	NDUFV1	chr11	67374317	67382360	0	9.95446	8.69236	chr11	67374317	67382360	2.50176	9.95446	78.8828	chr11	67374317	67382360	-0.953152	9.95446	3.64208
chr11	67565145	67573319	FAM86C2P	chr11	67565144	67573319	-0.102026	16.8364	14.0215	chr11	67565144	67573319	1.76135	16.8364	76.7173	chr11	67565144	67573319	-1.76926	16.8364	3.60972
chr11	67795263	67806393	MIR7113	chr11	67795262	67806393	0.379315	16.4062	24.803	chr11	67795262	67806393	3.18403	16.4062	196.654	chr11	67795262	67806393	0.718943	16.4062	27.084
chr11	67889085	67905846	CHKA	chr11	67889084	67905846	3.00163	2.87127	29.662	chr11	67889084	67905846	5.05478	2.87127	140.094	chr11	67889084	67905846	1.00982	2.87127	6.48095
chr11	67980023	67981816	KMT5B	chr11	67980022	67981816	0.179644	34.0983	48.9459	chr11	67980022	67981816	1.88823	34.0983	181.24	chr11	67980022	67981816	0	34.0983	35.4285
chr11	68038761	68040103	C11orf24	chr11	68038760	68040103	-0.157508	166.455	137.574	chr11	68038760	68040103	0.959527	166.455	423.337	chr11	68038760	68040103	-0.931444	166.455	67.85
chr11	68121341	68133131	LRP5	chr11	68121340	68133131	1.18092	3.92918	11.5797	chr11	68121340	68133131	3.27913	3.92918	56.2818	chr11	68121340	68133131	2.01443	3.92918	17.7665
chr11	68147503	68148639	LRP5	chr11	68147502	68148639	-2.86281	30.4611	2.89301	chr11	68147502	68148639	2.92303	30.4611	353.2	chr11	68147502	68148639	1.6064	30.4611	107.808
chr11	68227321	68228945	PPP6R3	chr11	68227320	68228945	0.41887	48.9932	80.8657	chr11	68227320	68228945	2.13123	48.9932	300.609	chr11	68227320	68228945	-0.0742997	48.9932	33.6585
chr11	68670741	68672118	IGHMBP2	chr11	68670740	68672118	0.235777	59.7335	86.662	chr11	68670740	68672118	2.19531	59.7335	382.015	chr11	68670740	68672118	0	59.7335	43.9276
chr11	68795087	68817164	TPCN2	chr11	68795086	68817164	-0.207213	8.65855	6.84839	chr11	68795086	68817164	2.62302	8.65855	70.1929	chr11	68795086	68817164	-1.61818	8.65855	2.13464
chr11	68882697	68913280	LOC338694	chr11	68882696	68913280	3.05117	1.76483	18.6374	chr11	68882696	68913280	4.41803	1.76483	54.7187	chr11	68882696	68913280	3.05797	1.76483	16.127
chr11	69048216	69056159	MYEOV	chr11	69048215	69056159	0.69546	4.81277	10.3868	chr11	69048215	69056159	3.25439	4.81277	69.316	chr11	69048215	69056159	0	4.81277	3.86436
chr11	69224366	69236043	LINC01488	chr11	69224365	69236043	0.69492	8.43512	16.5422	chr11	69224365	69236043	1.9605	8.43512	45.1912	chr11	69224365	69236043	0	8.43512	8.32127
chr11	69252132	69259225	LINC01488	chr11	69252131	69259225	0	35.8873	37.1495	chr11	69252131	69259225	1.09511	35.8873	99.5676	chr11	69252131	69259225	-1.67205	35.8873	8.70048
chr11	69489383	69497853	ORAOV1	chr11	69489382	69497853	-0.665031	22.9916	13.2156	chr11	69489382	69497853	0.868248	22.9916	55.3188	chr11	69489382	69497853	-1.18516	22.9916	7.74555
chr11	70049382	70097589	FADD	chr11	70049381	70097589	1.0191	5.96208	13.6916	chr11	70049381	70097589	0.79873	5.96208	13.3991	chr11	70049381	70097589	0	5.96208	5.74234
chr11	70364104	70404718	SHANK2-AS1	chr11	70364103	70404718	2.26476	0.841672	5.44134	chr11	70364103	70404718	3.60313	0.841672	15.652	chr11	70364103	70404718	0	0.841672	0.747856
chr11	72999873	73020340	ARHGEF17	chr11	72999872	73020340	0.910403	12.4162	26.6066	chr11	72999872	73020340	0.0809075	12.4162	17.1052	chr11	72999872	73020340	0	12.4162	11.9352
chr11	73979747	73999881	LOC101928580	chr11	73979746	73999881	-0.36926	10.7227	7.62831	chr11	73979746	73999881	-1.00871	10.7227	5.54123	chr11	73979746	73999881	2.30079	10.7227	52.2133
chr11	75082983	75111225	RPS3	chr11	75082982	75111225	2.08396	4.52297	22.7227	chr11	75082982	75111225	1.0535	4.52297	12.7014	chr11	75082982	75111225	1.11779	4.52297	10.058
chr11	75265739	75275057	SERPINH1	chr11	75265738	75275057	-1.4146	76.8887	27.8011	chr11	75265738	75275057	-0.842117	76.8887	47.1871	chr11	75265738	75275057	-1.43429	76.8887	23.3376
chr11	76481040	76495383	TSKU	chr11	76481039	76495383	3.07998	7.0555	71.839	chr11	76481039	76495383	1.73471	7.0555	32.2686	chr11	76481039	76495383	3.93269	7.0555	111.582
chr11	76731771	76758549	B3GNT6	chr11	76731770	76758549	0.800848	1.25975	2.9709	chr11	76731770	76758549	4.01918	1.25975	31.3018	chr11	76731770	76758549	1.11998	1.25975	3.20497
chr11	78495281	78533051	NARS2	chr11	78495280	78533051	-3.62761	21.0304	1.60446	chr11	78495280	78533051	-2.93107	21.0304	2.98707	chr11	78495280	78533051	-3.75805	21.0304	1.21627
chr11	82744201	82783662	SNORA70E	chr11	82744200	82783662	-0.157761	21.4742	18.7464	chr11	82744200	82783662	-1.13894	21.4742	10.77	chr11	82744200	82783662	-1.48546	21.4742	6.32748
chr11	86194690	86220570	CCDC81	chr11	86194689	86220570	3.46837	2.85022	38.9859	chr11	86194689	86220570	0.951711	2.85022	7.79677	chr11	86194689	86220570	2.37782	2.85022	15.7915
chr11	86431098	86452369	ME3	chr11	86431097	86452369	1.90834	15.3936	65.0218	chr11	86431097	86452369	0.264377	15.3936	23.7776	chr11	86431097	86452369	1.45432	15.3936	40.9211
chr11	93861420	93870330	PANX1	chr11	93861419	93870330	-0.631403	100.095	62.9342	chr11	93861419	93870330	-1.83562	100.095	30.8846	chr11	93861419	93870330	-3.27294	100.095	8.285
chr11	94470756	94481600	AMOTL1	chr11	94470755	94481600	3.87354	3.60832	69.8272	chr11	94470755	94481600	1.26344	3.60832	13.0925	chr11	94470755	94481600	1.44115	3.60832	11.223
chr11	95522669	95524201	CEP57	chr11	95522668	95524201	0.0649147	259.961	304.398	chr11	95522668	95524201	-1.53359	259.961	96.032	chr11	95522668	95524201	-1.84144	259.961	57.4664
chr11	95882867	95902705	MIR1260B	chr11	95882866	95902705	-2.55617	49.7884	8.1749	chr11	95882866	95902705	-2.45333	49.7884	9.98939	chr11	95882866	95902705	-2.24005	49.7884	8.6577
chr11	96039569	96076286	MIR1260B	chr11	96039568	96076286	-0.0296569	31.2253	30.0396	chr11	96039568	96076286	-1.45999	31.2253	12.6259	chr11	96039568	96076286	-1.55784	31.2253	8.83457
chr11	100646664	100660427	LOC100128386	chr11	100646663	100660427	4.05551	2.02611	46.5084	chr11	100646663	100660427	3.07828	2.02611	26.9402	chr11	100646663	100660427	2.22606	2.02611	11.3166
chr11	101980646	101982901	YAP1	chr11	101980645	101982901	0.955947	117.832	260.002	chr11	101980645	101982901	-0.965129	117.832	63.5583	chr11	101980645	101982901	-0.134239	117.832	85.2384
chr11	102176509	102188810	BIRC3	chr11	102176508	102188810	1.85345	9.98166	42.872	chr11	102176508	102188810	0.353233	9.98166	17.3428	chr11	102176508	102188810	1.43644	9.98166	27.7218
chr11	111383216	111412088	C11orf88	chr11	111383215	111412088	-1.48899	6.34042	2.03327	chr11	111383215	111412088	0.803006	6.34042	14.6357	chr11	111383215	111412088	-0.995967	6.34042	2.43343
chr11	111605671	111616722	PPP2R1B	chr11	111605670	111616722	-1.84017	89.4953	24.2791	chr11	111605670	111616722	-2.84965	89.4953	13.5803	chr11	111605670	111616722	-4.87531	89.4953	2.30818
chr11	114165728	114192589	NNMT	chr11	114165727	114192589	-0.902675	27.0092	13.968	chr11	114165727	114192589	-4.20028	27.0092	1.54079	chr11	114165727	114192589	0.180794	27.0092	28.9448
chr11	114270549	114271957	RBM7	chr11	114270548	114271957	-0.951296	358.815	177.068	chr11	114270548	114271957	-1.4532	358.815	141.75	chr11	114270548	114271957	-1.43555	358.815	107.173
chr11	118479596	118490239	PHLDB1	chr11	118479595	118490239	-2.16858	78.558	16.8397	chr11	118479595	118490239	-3.50618	78.558	7.43096	chr11	118479595	118490239	-3.90915	78.558	4.08244
chr11	118955165	118978957	H2AFX	chr11	118955164	118978957	-0.00644188	29.2265	28.177	chr11	118955164	118978957	-1.302	29.2265	12.9939	chr11	118955164	118978957	-0.509577	29.2265	16.9684
chr11	119992291	120008733	TRIM29	chr11	119992290	120008733	4.85624	0.930066	41.0568	chr11	119992290	120008733	0	0.930066	0.95399	chr11	119992290	120008733	0.392389	0.930066	1.64345
chr11	120196083	120225229	ARHGEF12	chr11	120196082	120225229	-1.48072	32.2992	11.249	chr11	120196082	120225229	-2.25977	32.2992	7.4133	chr11	120196082	120225229	-1.90293	32.2992	7.11671
chr11	122041793	122081208	MIR100HG	chr11	122041792	122081208	-2.35858	35.2273	6.71295	chr11	122041792	122081208	-2.28249	35.2273	8.05286	chr11	122041792	122081208	-0.686989	35.2273	18.4479
chr11	122502900	122539501	UBASH3B	chr11	122502899	122539501	-0.0867465	10.593	9.45138	chr11	122502899	122539501	-1.14537	10.593	5.13276	chr11	122502899	122539501	0.329041	10.593	12.8671
chr11	123045872	123067151	CLMP	chr11	123045871	123067151	-0.457375	38.8922	27.5431	chr11	123045871	123067151	-5.65728	38.8922	0.768293	chr11	123045871	123067151	-2.20096	38.8922	6.90313
chr11	126212134	126243314	ST3GAL4	chr11	126212133	126243314	1.15507	12.4346	30.9664	chr11	126212133	126243314	-1.75664	12.4346	3.9207	chr11	126212133	126243314	-0.5065	12.4346	7.06154
chr11	126861636	126870770	KIRREL3	chr11	126861635	126870770	-4.99461	79.5699	2.25204	chr11	126861635	126870770	-5.60761	79.5699	1.61238	chr11	126861635	126870770	-1.41169	79.5699	24.5532
chr11	128358294	128379102	ETS1	chr11	128358293	128379102	-1.36993	79.6314	30.4037	chr11	128358293	128379102	-2.72794	79.6314	13.3814	chr11	128358293	128379102	-1.25163	79.6314	28.2219
chr11	130645524	130657643	LOC100507431	chr11	130645523	130657643	1.69531	12.0614	45.894	chr11	130645523	130657643	-1.16061	12.0614	5.45048	chr11	130645523	130657643	-3.10296	12.0614	0.963206
chr12	497960	516720	CCDC77	chr12	497959	516720	-1.57035	15.5598	4.84979	chr12	497959	516720	0.29968	15.5598	24.7578	chr12	497959	516720	0	15.5598	12.6064
chr12	679809	681580	NINJ2	chr12	679808	681580	0.685029	39.8521	79.8835	chr12	679808	681580	1.08893	39.8521	120.318	chr12	679808	681580	2.81049	39.8521	298.903
chr12	740802	742462	LOC100049716	chr12	740801	742462	2.37909	5.14517	46.4542	chr12	740801	742462	3.19201	5.14517	92.8437	chr12	740801	742462	5.66914	5.14517	389.552
chr12	2352864	2374803	CACNA1C-IT3	chr12	2352863	2374803	-4.97897	28.7017	0.813152	chr12	2352863	2374803	-3.4846	28.7017	2.7189	chr12	2352863	2374803	-4.58665	28.7017	0.88189
chr12	6375992	6405406	PLEKHG6	chr12	6375991	6405406	0.443537	12.5389	19.1317	chr12	6375991	6405406	0.811331	12.5389	28.1137	chr12	6375991	6405406	-0.491892	12.5389	7.17681
chr12	6421799	6451167	PLEKHG6	chr12	6421798	6451167	-1.47113	51.1686	18.165	chr12	6421798	6451167	-0.360448	51.1686	44.8156	chr12	6421798	6451167	0.96449	51.1686	92.4215
chr12	6471201	6493946	SCNN1A	chr12	6471200	6493946	1.03899	9.72917	22.9492	chr12	6471200	6493946	1.88986	9.72917	47.1057	chr12	6471200	6493946	2.79509	9.72917	66.5971
chr12	6529629	6540890	CD27	chr12	6529628	6540890	-0.185335	17.9327	14.4503	chr12	6529628	6540890	0.0755192	17.9327	24.9212	chr12	6529628	6540890	1.68813	17.9327	57.3963
chr12	6861809	6875275	MLF2	chr12	6861808	6875275	-0.813408	23.8809	12.7218	chr12	6861808	6875275	0	23.8809	26.6429	chr12	6861808	6875275	1.01936	23.8809	47.0595
chr12	6976274	7000918	RPL13P5	chr12	6976273	7000918	-0.269905	16.0791	12.6389	chr12	6976273	7000918	0.360078	16.0791	26.3175	chr12	6976273	7000918	1.4349	16.0791	41.8337
chr12	7013806	7053907	ATN1	chr12	7013805	7053907	-1.02337	20.1781	9.62608	chr12	7013805	7053907	-0.193332	20.1781	19.538	chr12	7013805	7053907	0.244431	20.1781	22.5178
chr12	7070431	7080579	SCARNA12	chr12	7070430	7080579	0.450794	24.5086	38.272	chr12	7070430	7080579	0.953673	24.5086	61.7376	chr12	7070430	7080579	0.835795	24.5086	43.0924
chr12	8178743	8186196	FOXJ2	chr12	8178742	8186196	-1.69789	67.7651	19.828	chr12	8178742	8186196	-0.903041	67.7651	39.3519	chr12	8178742	8186196	-1.09684	67.7651	25.7109
chr12	10321576	10366577	TMEM52B	chr12	10321575	10366577	0	14.1929	14.4861	chr12	10321575	10366577	-1.4433	14.1929	5.69826	chr12	10321575	10366577	-1.82185	14.1929	3.25946
chr12	10765351	10771685	MAGOHB	chr12	10765350	10771685	-1.28164	43.3821	16.5099	chr12	10765350	10771685	0.306003	43.3821	69.53	chr12	10765350	10771685	-0.770315	43.3821	20.083
chr12	12419608	12459370	LRP6	chr12	12419607	12459370	-1.02098	6.48174	2.95142	chr12	12419607	12459370	0.893211	6.48174	15.6318	chr12	12419607	12459370	-0.0068443	6.48174	5.11881
chr12	12870422	12889947	APOLD1	chr12	12870421	12889947	-0.347242	54.5487	42.0008	chr12	12870421	12889947	-0.0733589	54.5487	57.8572	chr12	12870421	12889947	-0.189328	54.5487	40.1516
chr12	12956698	12973836	DDX47	chr12	12956697	12973836	0	23.5146	23.7658	chr12	12956697	12973836	0.439423	23.5146	40.6276	chr12	12956697	12973836	0.36602	23.5146	29.2512
chr12	13012260	13075477	GPRC5A	chr12	13012259	13075477	0.374335	17.9227	25.1455	chr12	13012259	13075477	-0.112949	17.9227	18.5226	chr12	13012259	13075477	0.710295	17.9227	27.3336
chr12	13132221	13154328	HEBP1	chr12	13132220	13154328	-1.46534	31.2709	10.8992	chr12	13132220	13154328	-1.68672	31.2709	10.6164	chr12	13132220	13154328	-1.68489	31.2709	7.94026
chr12	13246413	13254829	GSG1	chr12	13246412	13254829	-1.14211	124.459	55.0695	chr12	13246412	13254829	-1.289	124.459	56.5661	chr12	13246412	13254829	-1.0028	124.459	51.8441
chr12	13309085	13360022	EMP1	chr12	13309084	13360022	-1.7184	31.9126	9.55172	chr12	13309084	13360022	-1.05138	31.9126	17.3089	chr12	13309084	13360022	-2.53316	31.9126	4.59
chr12	16500684	16502120	MGST1	chr12	16500683	16502120	-2.02592	129.586	28.4384	chr12	16500683	16502120	-0.439146	129.586	98.9625	chr12	16500683	16502120	1.15494	129.586	288.474
chr12	19183499	19202528	PLEKHA5	chr12	19183498	19202528	-0.340101	3.78179	2.51952	chr12	19183498	19202528	1.98387	3.78179	21.1455	chr12	19183498	19202528	-1.67914	3.78179	0.8009
chr12	21791624	21815997	LDHB	chr12	21791623	21815997	-0.823764	9.74368	5.07104	chr12	21791623	21815997	0.24897	9.74368	15.1255	chr12	21791623	21815997	1.11871	9.74368	20.87
chr12	25538097	25540089	KRAS	chr12	25538096	25540089	-1.12537	304.227	133.855	chr12	25538096	25540089	-1.18427	304.227	146.145	chr12	25538096	25540089	-1.13172	304.227	113.517
chr12	26266667	26288646	BHLHE41	chr12	26266666	26288646	-0.531711	13.7927	8.92078	chr12	26266666	26288646	0.476286	13.7927	24.7472	chr12	26266666	26288646	-1.77764	13.7927	3.13755
chr12	27695322	27748468	PPFIBP1	chr12	27695321	27748468	-2.11212	20.8111	4.68278	chr12	27695321	27748468	-2.02027	20.8111	5.67995	chr12	27695321	27748468	-1.34131	20.8111	6.84798
chr12	31644857	31672619	DENND5B-AS1	chr12	31644856	31672619	0.777398	8.26265	16.2357	chr12	31644856	31672619	1.24852	8.26265	25.6245	chr12	31644856	31672619	2.54513	8.26265	47.4881
chr12	31881456	31886392	AMN1	chr12	31881455	31886392	0.345789	21.0458	32.3082	chr12	31881455	31886392	1.28939	21.0458	70.6172	chr12	31881455	31886392	1.52129	21.0458	62.7496
chr12	32252236	32287483	BICD1	chr12	32252235	32287483	-0.841708	13.6286	7.24576	chr12	32252235	32287483	0.822685	13.6286	30.4815	chr12	32252235	32287483	-0.650138	13.6286	7.06555
chr12	38529094	38550506	ALG10B	chr12	38529093	38550506	2.22594	0.861236	5.95192	chr12	38529093	38550506	4.01866	0.861236	23.4387	chr12	38529093	38550506	1.18901	0.861236	2.52401
chr12	45662013	45678529	ANO6	chr12	45662012	45678529	0.731209	18.7358	35.1414	chr12	45662012	45678529	-0.271743	18.7358	16.5509	chr12	45662012	45678529	0	18.7358	17.3295
chr12	46653609	46662840	SLC38A1	chr12	46653608	46662840	2.52934	12.1316	83.7303	chr12	46653608	46662840	0.740907	12.1316	27.7207	chr12	46653608	46662840	0.979857	12.1316	24.7753
chr12	46765227	46778468	SLC38A2	chr12	46765226	46778468	0.0897943	68.0707	78.9037	chr12	46765226	46778468	-1.46824	68.0707	27.1735	chr12	46765226	46778468	-0.480186	68.0707	40.6921
chr12	47653997	47672760	PCED1B-AS1	chr12	47653996	47672760	3.07959	2.10947	23.526	chr12	47653996	47672760	3.05033	2.10947	26.2688	chr12	47653996	47672760	5.06469	2.10947	80.0387
chr12	48205799	48237585	HDAC7	chr12	48205798	48237585	1.48325	27.2111	82.8147	chr12	48205798	48237585	-0.735789	27.2111	18.0922	chr12	48205798	48237585	-0.309176	27.2111	18.3085
chr12	49582070	49659801	TUBA1C	chr12	49582069	49659801	-0.528745	12.9618	8.7832	chr12	49582069	49659801	-0.995322	12.9618	7.22318	chr12	49582069	49659801	-0.639925	12.9618	6.95294
chr12	49889961	49909198	KCNH3	chr12	49889960	49909198	-0.0589208	6.47643	5.51779	chr12	49889960	49909198	-1.47439	6.47643	2.31218	chr12	49889960	49909198	2.06068	6.47643	27.6385
chr12	51157179	51181593	ATF1	chr12	51157178	51181593	1.57745	14.1672	47.4809	chr12	51157178	51181593	0	14.1672	16.8586	chr12	51157178	51181593	0.0725526	14.1672	14.4995
chr12	51419622	51450644	LETMD1	chr12	51419621	51450644	1.39275	6.78544	20.496	chr12	51419621	51450644	0.107407	6.78544	9.61665	chr12	51419621	51450644	0.157578	6.78544	7.55394
chr12	52419157	52476990	NR4A1	chr12	52419156	52476990	-0.0861896	29.0018	27.0555	chr12	52419156	52476990	-1.76355	29.0018	9.57845	chr12	52419156	52476990	-2.08811	29.0018	5.71548
chr12	52585355	52616409	C12orf80	chr12	52585354	52616409	3.10808	5.90941	58.9706	chr12	52585354	52616409	1.87432	5.90941	28.5997	chr12	52585354	52616409	2.39727	5.90941	31.0409
chr12	52673601	52675379	KRT81	chr12	52673600	52675379	0.704101	158.529	293.08	chr12	52673600	52675379	-0.494319	158.529	119.306	chr12	52673600	52675379	1.84357	158.529	555.231
chr12	53267490	53301899	KRT8	chr12	53267489	53301899	2.67975	4.27444	32.1338	chr12	53267489	53301899	1.26335	4.27444	13.7446	chr12	53267489	53301899	3.33851	4.27444	43.6425
chr12	53318538	53330079	KRT8	chr12	53318537	53330079	3.38261	7.48231	95.1431	chr12	53318537	53330079	0.367211	7.48231	13.4951	chr12	53318537	53330079	3.91115	7.48231	118.067
chr12	53358780	53365910	KRT8	chr12	53358779	53365910	4.60489	1.76613	68.0811	chr12	53358779	53365910	1.87044	1.76613	11.7114	chr12	53358779	53365910	4.61284	1.76613	58.9199
chr12	53440474	53473962	MIR6757	chr12	53440473	53473962	-0.432973	30.0589	21.772	chr12	53440473	53473962	-1.43718	30.0589	12.3039	chr12	53440473	53473962	0	30.0589	27.2194
chr12	53689402	53694062	C12orf10	chr12	53689401	53694062	-0.328274	119.663	91.5281	chr12	53689401	53694062	-1.94464	119.663	33.6073	chr12	53689401	53694062	-1.54192	119.663	33.3022
chr12	53764127	53774208	SP1	chr12	53764126	53774208	1.45638	19.9424	63.1064	chr12	53764126	53774208	0	19.9424	25.4567	chr12	53764126	53774208	1.57854	19.9424	59.1929
chr12	53814335	53847161	PRR13	chr12	53814334	53847161	0.767767	7.35798	14.3239	chr12	53814334	53847161	0.590364	7.35798	14.4433	chr12	53814334	53847161	1.24775	7.35798	17.2115
chr12	54673158	54675191	CBX5	chr12	54673157	54675191	0.723741	158.556	295.314	chr12	54673157	54675191	-0.393974	158.556	128.861	chr12	54673157	54675191	0.300053	158.556	190.359
chr12	56109801	56138112	CD63	chr12	56109800	56138112	-0.993976	42.8158	21.0861	chr12	56109800	56138112	-1.73164	42.8158	14.3404	chr12	56109800	56138112	-1.22895	42.8158	15.287
chr12	56210734	56251137	MMP19	chr12	56210733	56251137	-0.441127	23.6676	17.0219	chr12	56210733	56251137	-1.73821	23.6676	7.83589	chr12	56210733	56251137	-1.35577	23.6676	7.67278
chr12	56360540	56368170	RAB5B	chr12	56360539	56368170	0.224174	57.6465	75.0541	chr12	56360539	56368170	-1.93	57.6465	16.1844	chr12	56360539	56368170	-1.73345	57.6465	13.8392
chr12	56497534	56522724	RPL41	chr12	56497533	56522724	-0.0225563	32.9254	31.5575	chr12	56497533	56522724	-0.538545	32.9254	25.0864	chr12	56497533	56522724	-0.0854879	32.9254	25.8658
chr12	56545521	56552892	MYL6	chr12	56545520	56552892	0.618698	35.0831	61.401	chr12	56545520	56552892	0	35.0831	43.8156	chr12	56545520	56552892	0.341463	35.0831	43.812
chr12	56915766	56931737	RBMS2	chr12	56915765	56931737	0.117961	18.0797	22.2735	chr12	56915765	56931737	0	18.0797	23.3681	chr12	56915765	56931737	0.68804	18.0797	28.4986
chr12	57022991	57040500	BAZ2A	chr12	57022990	57040500	-0.611438	29.0788	18.1965	chr12	57022990	57040500	-0.748573	29.0788	18.8172	chr12	57022990	57040500	0.350787	29.0788	35.4652
chr12	57081196	57094666	PTGES3	chr12	57081195	57094666	0	24.2411	24.5422	chr12	57081195	57094666	0	24.2411	30.4837	chr12	57081195	57094666	0.945333	24.2411	45.3605
chr12	57463469	57505945	NAB2	chr12	57463468	57505945	-0.77839	27.7754	15.8841	chr12	57463468	57505945	-0.732903	27.7754	18.664	chr12	57463468	57505945	-0.234204	27.7754	19.8694
chr12	57846339	57856125	INHBE	chr12	57846338	57856125	-0.200452	12.6386	9.74673	chr12	57846338	57856125	-0.57533	12.6386	8.51809	chr12	57846338	57856125	1.97458	12.6386	50.8492
chr12	58281822	58290407	LOC100506844	chr12	58281821	58290407	-3.8415	73.4468	4.75312	chr12	58281821	58290407	-1.9925	73.4468	20.0453	chr12	58281821	58290407	-3.09323	73.4468	6.78572
chr12	58807621	58820183	LOC100506869	chr12	58807620	58820183	-0.205857	17.0423	13.584	chr12	58807620	58820183	-0.71091	17.0423	10.8507	chr12	58807620	58820183	1.37414	17.0423	43.7776
chr12	63110089	63119326	MIRLET7I	chr12	63110088	63119326	0.674661	14.9965	28.2862	chr12	63110088	63119326	0.274132	14.9965	24.4661	chr12	63110088	63119326	2.83678	14.9965	108.631
chr12	63144160	63161917	MIRLET7I	chr12	63144159	63161917	0	4.60992	4.39534	chr12	63144159	63161917	0	4.60992	4.54114	chr12	63144159	63161917	2.78811	4.60992	33.6003
chr12	63179307	63187835	PPM1H	chr12	63179306	63187835	0.13162	7.27774	10.0927	chr12	63179306	63187835	0.0902267	7.27774	11.1906	chr12	63179306	63187835	3.54827	7.27774	92.0357
chr12	64476723	64493284	C12orf66	chr12	64476722	64493284	-1.62779	34.0837	10.5229	chr12	64476722	64493284	-1.70503	34.0837	11.3345	chr12	64476722	64493284	-0.68389	34.0837	17.3737
chr12	64553881	64582065	C12orf66	chr12	64553880	64582065	-2.16451	21.7358	4.61878	chr12	64553880	64582065	-1.77732	21.7358	6.8929	chr12	64553880	64582065	-1.36328	21.7358	6.89173
chr12	65996578	66062288	LOC100507065	chr12	65996577	66062288	-1.73032	20.0766	5.92889	chr12	65996577	66062288	-1.28708	20.0766	9.19348	chr12	65996577	66062288	-1.59947	20.0766	5.54029
chr12	76208759	76220130	PHLDA1	chr12	76208758	76220130	-2.35145	57.9846	10.8346	chr12	76208758	76220130	-3.00492	57.9846	7.7518	chr12	76208758	76220130	-4.1806	57.9846	2.42383
chr12	76326741	76347938	PHLDA1	chr12	76326740	76347938	-1.19138	30.8521	12.9977	chr12	76326740	76347938	-0.699453	30.8521	20.8519	chr12	76326740	76347938	0.588951	30.8521	43.9552
chr12	76371411	76388709	PHLDA1	chr12	76371410	76388709	-1.34486	38.7159	14.6639	chr12	76371410	76388709	-0.827401	38.7159	23.951	chr12	76371410	76388709	0.622784	38.7159	56.4179
chr12	76414333	76426126	PHLDA1	chr12	76414332	76426126	-1.27244	92.5602	37.4388	chr12	76414332	76426126	-0.870113	92.5602	56.4111	chr12	76414332	76426126	-0.298294	92.5602	63.1842
chr12	88196791	88222132	MKRN9P	chr12	88196790	88222132	2.45276	2.50261	17.1862	chr12	88196790	88222132	0	2.50261	3.0688	chr12	88196790	88222132	3.61347	2.50261	33.0396
chr12	92463700	92472271	LINC01619	chr12	92463699	92472271	-0.299598	16.5289	12.0128	chr12	92463699	92472271	-1.58459	16.5289	5.51567	chr12	92463699	92472271	1.58787	16.5289	50.4527
chr12	92987020	92998007	C12orf74	chr12	92987019	92998007	1.5425	7.16366	25.6992	chr12	92987019	92998007	-2.38017	7.16366	1.26674	chr12	92987019	92998007	2.8861	7.16366	56.0632
chr12	94135433	94179843	LOC101928731	chr12	94135432	94179843	-1.99963	32.2274	7.90123	chr12	94135432	94179843	-2.11929	32.2274	8.26647	chr12	94135432	94179843	-1.13605	32.2274	12.3376
chr12	95999196	96047794	PGAM1P5	chr12	95999195	96047794	1.4975	7.38569	23.3841	chr12	95999195	96047794	-0.249009	7.38569	6.67519	chr12	95999195	96047794	0.4851	7.38569	10.0222
chr12	96183561	96200622	NTN4	chr12	96183560	96200622	1.16717	10.4395	27.2354	chr12	96183560	96200622	1.18613	10.4395	31.4488	chr12	96183560	96200622	2.25044	10.4395	49.6309
chr12	96627566	96649234	ELK3	chr12	96627565	96649234	-4.97997	61.2556	1.81645	chr12	96627565	96649234	-3.33936	61.2556	6.64436	chr12	96627565	96649234	-4.69149	61.2556	1.85069
chr12	96820713	96840307	CDK17	chr12	96820712	96840307	-1.66069	48.7098	14.9658	chr12	96820712	96840307	-1.9946	48.7098	13.4738	chr12	96820712	96840307	-4.19341	48.7098	2.07415
chr12	98884250	98910272	LOC643770	chr12	98884249	98910272	0.305802	15.1931	21.017	chr12	98884249	98910272	0	15.1931	17.3055	chr12	98884249	98910272	0.91796	15.1931	27.6682
chr12	104612790	104614018	TXNRD1	chr12	104612789	104614018	0	124.801	119.306	chr12	104612789	104614018	-0.304781	124.801	103.367	chr12	104612789	104614018	1.57172	124.801	374.764
chr12	104665817	104681640	TXNRD1	chr12	104665816	104681640	0.265037	41.6994	55.0612	chr12	104665816	104681640	0	41.6994	46.6985	chr12	104665816	104681640	1.5805	41.6994	117.807
chr12	105056128	105066291	MIR3922	chr12	105056127	105066291	1.52091	5.39897	19.7523	chr12	105056127	105066291	1.60942	5.39897	23.9326	chr12	105056127	105066291	2.85214	5.39897	42.7204
chr12	109084845	109128222	CORO1C	chr12	109084844	109128222	-1.78772	50.5189	14.5002	chr12	109084844	109128222	-1.41951	50.5189	21.334	chr12	109084844	109128222	-0.736573	50.5189	25.8234
chr12	109195941	109233282	SSH1	chr12	109195940	109233282	-2.31708	85.2808	17.0396	chr12	109195940	109233282	-2.31504	85.2808	19.4181	chr12	109195940	109233282	-2.06319	85.2808	17.3739
chr12	110476534	110518260	C12orf76	chr12	110476533	110518260	-0.213072	8.72062	7.10542	chr12	110476533	110518260	0.191421	8.72062	12.7499	chr12	110476533	110518260	0.346511	8.72062	10.7505
chr12	110538103	110547697	IFT81	chr12	110538102	110547697	0	24.4235	26.6876	chr12	110538102	110547697	-0.82441	24.4235	14.4374	chr12	110538102	110547697	1.93764	24.4235	92.1298
chr12	110684721	110686020	ATP2A2	chr12	110684720	110686020	4.54337	1.72999	128.015	chr12	110684720	110686020	1.28118	1.72999	15.4089	chr12	110684720	110686020	6.37874	1.72999	392.628
chr12	110707584	110718802	ATP2A2	chr12	110707583	110718802	0.85667	10.2636	22.2381	chr12	110707583	110718802	0.305387	10.2636	17.3364	chr12	110707583	110718802	2.24178	10.2636	49.9181
chr12	111834853	111859978	SH2B3	chr12	111834852	111859978	-1.70412	17.9195	5.19441	chr12	111834852	111859978	-0.210309	17.9195	16.8007	chr12	111834852	111859978	-2.96859	17.9195	1.77244
chr12	113271187	113277794	RPH3A	chr12	113271186	113277794	0	2.31433	3.39168	chr12	113271186	113277794	0	2.31433	3.7001	chr12	113271186	113277794	4.80608	2.31433	84.914
chr12	113652050	113670195	TPCN1	chr12	113652049	113670195	0.0458447	15.294	17.9612	chr12	113652049	113670195	0.392238	15.294	26.0027	chr12	113652049	113670195	0.0791861	15.294	15.8929
chr12	116784096	116820711	MIR4472-2	chr12	116784095	116820711	-2.27125	12.8615	2.50621	chr12	116784095	116820711	-1.38287	12.8615	5.32187	chr12	116784095	116820711	1.74027	12.8615	41.0486
chr12	116863762	116872845	MIR4472-2	chr12	116863761	116872845	-0.816443	14.6565	7.3771	chr12	116863761	116872845	-0.963818	14.6565	7.55586	chr12	116863761	116872845	2.11147	14.6565	64.4823
chr12	118489917	118499784	WSB2	chr12	118489916	118499784	-0.344967	40.7953	30.4522	chr12	118489916	118499784	-1.01552	40.7953	21.6876	chr12	118489916	118499784	0.25051	40.7953	46.8718
chr12	120620071	120639672	GCN1	chr12	120620070	120639672	0.434388	18.5178	28.0949	chr12	120620070	120639672	0.103998	18.5178	25.4915	chr12	120620070	120639672	0.382157	18.5178	23.3976
chr12	120667968	120676235	PXN	chr12	120667967	120676235	-0.01352	74.422	71.1125	chr12	120667967	120676235	-0.423086	74.422	60.8634	chr12	120667967	120676235	1.17181	74.422	158.871
chr12	120702865	120740515	PXN	chr12	120702864	120740515	0	12.9739	13.2468	chr12	120702864	120740515	-0.0551801	12.9739	13.5962	chr12	120702864	120740515	0.209074	12.9739	14.3747
chr12	122219513	122250491	RHOF	chr12	122219512	122250491	0.566289	34.8756	55.9443	chr12	122219512	122250491	-0.448835	34.8756	28.4963	chr12	122219512	122250491	0.804419	34.8756	56.8292
chr12	122884127	122916551	CLIP1	chr12	122884126	122916551	0.30087	23.0967	31.1419	chr12	122884126	122916551	-0.592599	23.0967	16.8936	chr12	122884126	122916551	1.00109	23.0967	43.5506
chr12	123153820	123171763	HCAR2	chr12	123153819	123171763	-0.80616	10.1019	5.23527	chr12	123153819	123171763	0.62394	10.1019	20.6194	chr12	123153819	123171763	-0.32002	10.1019	6.25885
chr12	123307182	123337197	HIP1R	chr12	123307181	123337197	0.996268	2.74229	6.72007	chr12	123307181	123337197	2.03433	2.74229	15.6904	chr12	123307181	123337197	0.0805975	2.74229	3.10422
chr12	123371668	123401491	VPS37B	chr12	123371667	123401491	-0.786379	13.8902	7.62885	chr12	123371667	123401491	0.0545867	13.8902	18.3792	chr12	123371667	123401491	-0.865376	13.8902	6.14693
chr12	123610666	123649683	PITPNM2	chr12	123610665	123649683	-0.0117958	8.68052	8.11171	chr12	123610665	123649683	0.11103	8.68052	12.044	chr12	123610665	123649683	1.40902	8.68052	22.3317
chr12	123848427	123874442	KMT5A	chr12	123848426	123874442	-0.462064	19.1392	13.28	chr12	123848426	123874442	-0.438724	19.1392	15.3626	chr12	123848426	123874442	0	19.1392	17.1056
chr12	124853534	124873219	MIR6880	chr12	124853533	124873219	-0.52419	39.3909	26.576	chr12	124853533	124873219	-2.04167	39.3909	10.4673	chr12	124853533	124873219	0.712206	39.3909	60.7784
chr12	124895278	124950746	MIR6880	chr12	124895277	124950746	-0.847342	18.5452	10.0721	chr12	124895277	124950746	-1.01637	18.5452	10.19	chr12	124895277	124950746	-1.17389	18.5452	6.84778
chr12	125110337	125118868	NCOR2	chr12	125110336	125118868	3.41507	4.27022	60.6918	chr12	125110336	125118868	0	4.27022	3.85835	chr12	125110336	125118868	1.00021	4.27022	9.90727
chr12	125179143	125212428	NCOR2	chr12	125179142	125212428	2.27791	3.72961	21.4709	chr12	125179142	125212428	0.127302	3.72961	5.54232	chr12	125179142	125212428	-0.34069	3.72961	2.21148
chr12	125312660	125323675	SCARB1	chr12	125312659	125323675	1.32137	10.6161	31.6716	chr12	125312659	125323675	-1.20452	10.6161	4.56606	chr12	125312659	125323675	2.44948	10.6161	59.5317
chr12	125383294	125425799	MIR5188	chr12	125383293	125425799	-0.0251955	34.4866	33.4699	chr12	125383293	125425799	-0.629505	34.4866	25.0341	chr12	125383293	125425799	1.02206	34.4866	64.8544
chr12	131511005	131520052	LACAT8	chr12	131511004	131520052	3.66286	3.18158	55.3943	chr12	131511004	131520052	0	3.18158	2.9546	chr12	131511004	131520052	0	3.18158	2.38933
chr12	132337156	132397629	ULK1	chr12	132337155	132397629	1.56179	3.59992	12.2006	chr12	132337155	132397629	0.635444	3.59992	7.32995	chr12	132337155	132397629	2.38911	3.59992	18.625
chr13	21605741	21654948	LATS2	chr13	21605740	21654948	-0.848777	14.6708	7.87648	chr13	21605740	21654948	-1.72805	14.6708	4.84603	chr13	21605740	21654948	-1.60153	14.6708	3.95838
chr13	27825017	27845631	SNORA27	chr13	27825016	27845631	-1.26874	28.5609	11.3559	chr13	27825016	27845631	-1.7354	28.5609	9.31329	chr13	27825016	27845631	-1.20559	28.5609	10.1041
chr13	31439355	31455764	LINC00545	chr13	31439354	31455764	-2.72239	89.6851	13.2635	chr13	31439354	31455764	-2.89493	89.6851	13.3558	chr13	31439354	31455764	-5.85779	89.6851	1.14614
chr13	32883873	32904743	BRCA2	chr13	32883872	32904743	-1.67313	27.7149	8.29691	chr13	32883872	32904743	-2.20042	27.7149	6.51026	chr13	32883872	32904743	-2.45299	27.7149	4.0397
chr13	33769209	33788502	STARD13	chr13	33769208	33788502	-2.67767	32.871	4.87185	chr13	33769208	33788502	-4.35627	32.871	1.6604	chr13	33769208	33788502	-4.64223	32.871	0.969219
chr13	50421871	50433793	CTAGE10P	chr13	50421870	50433793	-0.00671577	14.7882	13.3873	chr13	50421870	50433793	-1.07162	14.7882	7.21444	chr13	50421870	50433793	1.22336	14.7882	34.6228
chr13	73746035	73823442	KLF5	chr13	73746034	73823442	3.53888	0.755394	11.0909	chr13	73746034	73823442	0	0.755394	1.05129	chr13	73746034	73823442	0.736197	0.755394	1.38384
chr13	80055559	80066923	NDFIP2-AS1	chr13	80055558	80066923	1.1445	24.063	60.4071	chr13	80055558	80066923	-2.39691	24.063	4.72393	chr13	80055558	80066923	-0.76655	24.063	11.166
chr13	97907998	97927613	MBNL2	chr13	97907997	97927613	0.628263	28.3186	48.3394	chr13	97907997	97927613	-1.27128	28.3186	12.7573	chr13	97907997	97927613	0.0049659	28.3186	27.1335
chr13	99123222	99162520	STK24	chr13	99123221	99162520	-0.306173	17.2026	13.4503	chr13	99123221	99162520	-1.40635	17.2026	7.10236	chr13	99123221	99162520	-1.0469	17.2026	6.84332
chr13	109798710	109808693	MYO16-AS1	chr13	109798709	109808693	1.41398	9.59601	30.9862	chr13	109798709	109808693	0	9.59601	10.0908	chr13	109798709	109808693	2.26874	9.59601	48.2218
chr13	109908962	109924098	MYO16-AS1	chr13	109908961	109924098	2.1892	4.7544	26.8869	chr13	109908961	109924098	-0.0714169	4.7544	4.34954	chr13	109908961	109924098	2.82465	4.7544	35.9477
chr13	110220591	110246174	LINC00676	chr13	110220590	110246174	0.467431	0.843895	1.69103	chr13	110220590	110246174	0	0.843895	0.82615	chr13	110220590	110246174	4.43698	0.843895	22.5743
chr13	110653687	110670723	LINC00396	chr13	110653686	110670723	1.1485	13.6494	34.6383	chr13	110653686	110670723	-0.0066241	13.6494	14.2951	chr13	110653686	110670723	0.325243	13.6494	16.9528
chr13	110982594	111000500	MIR8073	chr13	110982593	111000500	-1.1922	32.0009	13.4094	chr13	110982593	111000500	-5.36464	32.0009	0.760841	chr13	110982593	111000500	-2.25477	32.0009	5.37236
chr13	113832080	113842820	PROZ	chr13	113832079	113842820	-1.14254	86.0145	37.9118	chr13	113832079	113842820	-3.21213	86.0145	10.0722	chr13	113832079	113842820	-3.59919	86.0145	5.63562
chr13	114808469	114830557	RASA3	chr13	114808468	114830557	-1.34522	30.4629	11.537	chr13	114808468	114830557	-2.66397	30.4629	5.19108	chr13	114808468	114830557	-0.941688	30.4629	13.0461
chr13	114884138	114897427	RASA3	chr13	114884137	114897427	-2.22191	68.8063	14.2505	chr13	114884137	114897427	-2.70754	68.8063	11.5095	chr13	114884137	114897427	-3.23609	68.8063	5.85606
chr14	20922724	20938709	TMEM55B	chr14	20922723	20938709	-0.944961	44.4	22.2784	chr14	20922723	20938709	-0.814736	44.4	27.7656	chr14	20922723	20938709	-0.567659	44.4	24.7683
chr14	21923816	21979580	TOX4	chr14	21923815	21979580	-1.36647	12.0263	4.48693	chr14	21923815	21979580	-0.944636	12.0263	6.85543	chr14	21923815	21979580	-0.76863	12.0263	5.81511
chr14	23288138	23306796	MRPL52	chr14	23288137	23306796	-1.6148	35.7012	11.1928	chr14	23288137	23306796	-1.5731	35.7012	13.1077	chr14	23288137	23306796	-1.68793	35.7012	9.03142
chr14	23387552	23406279	PRMT5	chr14	23387551	23406279	-0.890415	28.1723	14.5303	chr14	23387551	23406279	-0.520947	28.1723	21.3999	chr14	23387551	23406279	-0.454264	28.1723	16.8246
chr14	24682088	24712351	NEDD8	chr14	24682087	24712351	-1.37676	30.4531	11.3976	chr14	24682087	24712351	-1.11312	30.4531	15.591	chr14	24682087	24712351	-0.711277	30.4531	15.4975
chr14	32396685	32437683	ARHGAP5-AS1	chr14	32396684	32437683	0.402929	2.42457	3.88504	chr14	32396684	32437683	0	2.42457	3.1794	chr14	32396684	32437683	3.03034	2.42457	20.5646
chr14	32475561	32480556	ARHGAP5-AS1	chr14	32475560	32480556	0	1.89066	2.4104	chr14	32475560	32480556	2.81707	1.89066	25.6933	chr14	32475560	32480556	5.47891	1.89066	122.459
chr14	35804959	35811469	PSMA6	chr14	35804958	35811469	0	22.2446	25.2171	chr14	35804958	35811469	0.489629	22.2446	41.9748	chr14	35804958	35811469	1.61533	22.2446	69.096
chr14	35824949	35854764	NFKBIA	chr14	35824948	35854764	-0.527241	15.6137	10.3254	chr14	35824948	35854764	0.632165	15.6137	30.6477	chr14	35824948	35854764	-0.363362	15.6137	9.8863
chr14	35872794	35892111	NFKBIA	chr14	35872793	35892111	0	10.8502	10.785	chr14	35872793	35892111	0.912805	10.8502	26.8117	chr14	35872793	35892111	0.4056	10.8502	14.3244
chr14	38668249	38678163	SSTR1	chr14	38668248	38678163	2.64345	6.44186	50.4436	chr14	38668248	38678163	-1.6249	6.44186	1.92377	chr14	38668248	38678163	-2.61418	6.44186	0.654119
chr14	39639169	39645184	PNN	chr14	39639168	39645184	-0.610185	55.3273	34.0293	chr14	39639168	39645184	0	55.3273	62.6034	chr14	39639168	39645184	0	55.3273	50.0578
chr14	50052298	50066353	LRR1	chr14	50052297	50066353	-0.113548	28.0003	24.5362	chr14	50052297	50066353	-0.185061	28.0003	26.5691	chr14	50052297	50066353	-0.0949643	28.0003	21.2403
chr14	50086785	50101960	MGAT2	chr14	50086784	50101960	0	30.7353	30.9985	chr14	50086784	50101960	-0.454567	30.7353	24.3365	chr14	50086784	50101960	-0.101404	30.7353	23.3836
chr14	50318836	50360610	NEMF	chr14	50318835	50360610	-0.840137	24.1829	13.1936	chr14	50318835	50360610	-0.81175	24.1829	15.3179	chr14	50318835	50360610	-0.477701	24.1829	14.5314
chr14	50432931	50485810	LINC01588	chr14	50432930	50485810	-0.0778687	25.2032	23.5311	chr14	50432930	50485810	-0.493608	25.2032	20.0658	chr14	50432930	50485810	0.169296	25.2032	26.3528
chr14	52535272	52554461	NID2	chr14	52535271	52554461	-0.9394	44.3468	22.4663	chr14	52535271	52554461	-4.67994	44.3468	1.80372	chr14	52535271	52554461	-3.87814	44.3468	2.36014
chr14	52577487	52592854	NID2	chr14	52577486	52592854	-1.41336	38.3416	13.7783	chr14	52577486	52592854	-4.80179	38.3416	1.38972	chr14	52577486	52592854	-3.52947	38.3416	2.56728
chr14	55117119	55166051	SAMD4A	chr14	55117118	55166051	-0.790462	24.2211	13.7371	chr14	55117118	55166051	-0.736159	24.2211	16.2407	chr14	55117118	55166051	-1.52232	24.2211	7.03347
chr14	55493229	55519367	MAPK1IP1L	chr14	55493228	55519367	-1.0462	27.2056	12.7206	chr14	55493228	55519367	-0.740251	27.2056	17.9218	chr14	55493228	55519367	-0.818201	27.2056	12.7327
chr14	55569533	55575230	LGALS3	chr14	55569532	55575230	-1.02479	115.883	54.8613	chr14	55569532	55575230	-0.957634	115.883	65.4252	chr14	55569532	55575230	-1.03805	115.883	46.3446
chr14	59949040	59950598	L3HYPDH	chr14	59949039	59950598	-0.889557	202.538	102.206	chr14	59949039	59950598	-0.901155	202.538	115.31	chr14	59949039	59950598	0.434998	202.538	267.078
chr14	61644850	61655906	TMEM30B	chr14	61644849	61655906	-0.79545	21.601	11.471	chr14	61644849	61655906	0.598579	21.601	42.6673	chr14	61644849	61655906	-0.0369352	21.601	16.629
chr14	61932619	61944135	LOC101927780	chr14	61932618	61944135	-2.25557	52.7242	10.5046	chr14	61932618	61944135	-1.60449	52.7242	18.8701	chr14	61932618	61944135	-0.121894	52.7242	39.9542
chr14	61991644	62063921	LOC101927780	chr14	61991643	62063921	-1.32719	31.7007	12.5522	chr14	61991643	62063921	-0.396474	31.7007	27.306	chr14	61991643	62063921	0.0249652	31.7007	29.6681
chr14	65678376	65706456	LOC100128233	chr14	65678375	65706456	-0.360389	6.07075	4.28249	chr14	65678375	65706456	0.786143	6.07075	13.9103	chr14	65678375	65706456	0	6.07075	5.41601
chr14	68606467	68613605	RAD51B	chr14	68606466	68613605	0	41.2686	45.7478	chr14	68606466	68613605	0.479234	41.2686	74.2952	chr14	68606466	68613605	1.37129	41.2686	104.096
chr14	68631033	68659587	RAD51B	chr14	68631032	68659587	1.10691	1.74846	4.8557	chr14	68631032	68659587	1.11605	1.74846	5.57079	chr14	68631032	68659587	4.25785	1.74846	36.9497
chr14	68914939	68955103	ZFP36L1	chr14	68914938	68955103	-0.0209661	3.79636	3.37023	chr14	68914938	68955103	0.201242	3.79636	5.85276	chr14	68914938	68955103	2.8389	3.79636	27.3698
chr14	68987906	69022488	ZFP36L1	chr14	68987905	69022488	-0.327761	26.0386	20.2304	chr14	68987905	69022488	-0.794141	26.0386	16.6422	chr14	68987905	69022488	-0.676093	26.0386	13.5714
chr14	69042745	69066524	ZFP36L1	chr14	69042744	69066524	0.0715768	15.9642	18.8168	chr14	69042744	69066524	-0.833763	15.9642	9.61292	chr14	69042744	69066524	0.540785	15.9642	22.455
chr14	69261550	69283523	ZFP36L1	chr14	69261549	69283523	-0.387834	33.8565	25.085	chr14	69261549	69283523	-1.15098	33.8565	16.7674	chr14	69261549	69283523	-0.289836	33.8565	22.9773
chr14	75038205	75047281	LTBP2	chr14	75038204	75047281	-1.71677	73.6364	21.4973	chr14	75038204	75047281	-0.528291	73.6364	56.1204	chr14	75038204	75047281	-0.319556	73.6364	48.7652
chr14	75725089	75745552	FOS	chr14	75725088	75745552	-0.276639	42.2673	33.9894	chr14	75725088	75745552	-2.0572	42.2673	11.1526	chr14	75725088	75745552	-2.6701	42.2673	5.38247
chr14	77403202	77429037	IRF2BPL	chr14	77403201	77429037	0.0914831	25.8359	30.2474	chr14	77403201	77429037	-0.62143	25.8359	18.4512	chr14	77403201	77429037	0.647905	25.8359	38.3112
chr14	77494301	77519382	LOC283575	chr14	77494300	77519382	-1.28691	70.1719	28.4249	chr14	77494300	77519382	-1.8448	70.1719	21.9215	chr14	77494300	77519382	-0.498229	70.1719	42.1607
chr14	95065788	95077544	SERPINA3	chr14	95065787	95077544	-1.62103	4.32312	1.10963	chr14	95065787	95077544	-2.18893	4.32312	0.826842	chr14	95065787	95077544	2.89919	4.32312	35.6265
chr14	100211245	100260582	EML1	chr14	100211244	100260582	-0.239066	14.304	11.735	chr14	100211244	100260582	-4.23297	14.304	0.795593	chr14	100211244	100260582	-1.36271	14.304	4.56358
chr14	100842003	100889862	WDR25	chr14	100842002	100889862	1.18406	8.59932	21.7975	chr14	100842002	100889862	-1.15711	8.59932	4.1439	chr14	100842002	100889862	-0.377485	8.59932	5.36175
chr14	102429019	102447122	DYNC1H1	chr14	102429018	102447122	-0.648336	29.2924	17.892	chr14	102429018	102447122	-1.57546	29.2924	10.6416	chr14	102429018	102447122	0	29.2924	26.7248
chr14	102966496	103022090	MIR4309	chr14	102966495	103022090	1.8787	5.31552	22.0971	chr14	102966495	103022090	0.419465	5.31552	9.18133	chr14	102966495	103022090	0.327148	5.31552	6.52895
chr14	103576320	103582963	TNFAIP2	chr14	103576319	103582963	1.29616	28.0276	79.734	chr14	103576319	103582963	0	28.0276	35.9359	chr14	103576319	103582963	1.1945	28.0276	64.1173
chr14	103642258	103674392	LINC00605	chr14	103642257	103674392	1.35998	7.26449	21.3343	chr14	103642257	103674392	-1.93269	7.26449	1.96403	chr14	103642257	103674392	-1.45252	7.26449	2.04851
chr14	103966725	104029604	TRMT61A	chr14	103966724	104029604	0	11.7099	12.1434	chr14	103966724	104029604	0.318571	11.7099	18.2239	chr14	103966724	104029604	-0.675497	11.7099	6.06477
chr14	105147054	105173815	INF2	chr14	105147053	105173815	1.41403	13.5803	40.5628	chr14	105147053	105173815	-0.929668	13.5803	7.63091	chr14	105147053	105173815	2.01914	13.5803	53.0974
chr14	105553386	105560187	LOC102723354	chr14	105553385	105560187	2.48101	14.9447	100.479	chr14	105553385	105560187	0.292378	14.9447	25.2594	chr14	105553385	105560187	3.62084	14.9447	190.395
chr14	105931666	105958015	CRIP2	chr14	105931665	105958015	0.682628	25.1783	44.3686	chr14	105931665	105958015	-1.2128	25.1783	11.895	chr14	105931665	105958015	0.10728	25.1783	25.7249
chr15	23085383	23096205	NIPA1	chr15	23085382	23096205	3.6163	3.07539	50.8323	chr15	23085382	23096205	0	3.07539	4.0623	chr15	23085382	23096205	1.45287	3.07539	9.84753
chr15	26121927	26149085	LOC100128714	chr15	26121926	26149085	-2.05192	3.89197	0.798535	chr15	26121926	26149085	1.80368	3.89197	18.6073	chr15	26121926	26149085	1.44202	3.89197	10.9729
chr15	26860012	26874282	GABRB3	chr15	26860011	26874282	2.89576	0.756437	9.23531	chr15	26860011	26874282	0	0.756437	0.805036	chr15	26860011	26874282	5.72103	0.756437	56.1863
chr15	30017390	30028936	TJP1	chr15	30017389	30028936	0.0518554	3.89535	5.29658	chr15	30017389	30028936	0	3.89535	5.59978	chr15	30017389	30028936	3.61936	3.89535	53.5364
chr15	33058858	33095392	LOC100131315	chr15	33058857	33095392	1.17522	4.94917	12.9724	chr15	33058857	33095392	1.33719	4.94917	16.5352	chr15	33058857	33095392	-0.0271668	4.94917	3.76928
chr15	33131338	33166129	LOC100131315	chr15	33131337	33166129	-1.31708	50.5361	20.0448	chr15	33131337	33166129	-1.40203	50.5361	21.5039	chr15	33131337	33166129	-0.711231	50.5361	26.1689
chr15	39160685	39187620	C15orf53	chr15	39160684	39187620	-0.116638	15.2793	13.3853	chr15	39160684	39187620	-0.74009	15.2793	9.85911	chr15	39160684	39187620	0.288071	15.2793	17.9981
chr15	39419506	39432915	C15orf54	chr15	39419505	39432915	-1.05495	55.9143	26.0299	chr15	39419505	39432915	-0.659868	55.9143	39.0249	chr15	39419505	39432915	-0.218999	55.9143	39.884
chr15	40200320	40227064	GPR176	chr15	40200319	40227064	-1.02556	30.8946	14.7254	chr15	40200319	40227064	-1.04305	30.8946	16.5547	chr15	40200319	40227064	-3.01441	30.8946	3.06759
chr15	40330616	40369123	SRP14-AS1	chr15	40330615	40369123	0	8.49179	8.209	chr15	40330615	40369123	0.759052	8.49179	18.4591	chr15	40330615	40369123	-0.451148	8.49179	4.97125
chr15	40390372	40400879	BMF	chr15	40390371	40400879	-1.82585	35.3142	9.31141	chr15	40390371	40400879	0.0269319	35.3142	46.0529	chr15	40390371	40400879	-2.59295	35.3142	4.52617
chr15	41035944	41069472	GCHFR	chr15	41035943	41069472	1.30409	6.26487	17.8002	chr15	41035943	41069472	0.455088	6.26487	11.2854	chr15	41035943	41069472	-1.1522	6.26487	2.17289
chr15	41522575	41548735	CHP1	chr15	41522574	41548735	0.447967	8.61389	13.4941	chr15	41522574	41548735	0	8.61389	11.1674	chr15	41522574	41548735	1.00488	8.61389	17.1058
chr15	42210148	42237036	EHD4-AS1	chr15	42210147	42237036	0.0439249	17.7316	20.3214	chr15	42210147	42237036	0.527681	17.7316	32.3515	chr15	42210147	42237036	-0.974096	17.7316	7.31636
chr15	44083849	44119607	HYPK	chr15	44083848	44119607	-0.592908	25.1068	16.2177	chr15	44083848	44119607	-0.896522	25.1068	14.9395	chr15	44083848	44119607	-1.47016	25.1068	7.49358
chr15	50139583	50159068	DTWD1	chr15	50139582	50159068	-1.67883	26.6378	7.90813	chr15	50139582	50159068	-4.277	26.6378	1.40594	chr15	50139582	50159068	0.45589	26.6378	34.9031
chr15	50645806	50647669	FLJ10038	chr15	50645805	50647669	-0.710196	285.949	167.315	chr15	50645805	50647669	-1.28366	285.949	127.497	chr15	50645805	50647669	-0.679698	285.949	145.845
chr15	52149300	52181052	TMOD3	chr15	52149299	52181052	-0.0557585	16.6444	15.3614	chr15	52149299	52181052	-1.12122	16.6444	8.31244	chr15	52149299	52181052	1.67843	16.6444	50.6884
chr15	52580016	52587967	MYO5C	chr15	52580015	52587967	4.2587	0.791895	28.7102	chr15	52580015	52587967	3.4988	0.791895	19.3375	chr15	52580015	52587967	5.4641	0.791895	56.9283
chr15	56189575	56200107	NEDD4	chr15	56189574	56200107	0.524838	8.79693	15.4187	chr15	56189574	56200107	0.187147	8.79693	13.9348	chr15	56189574	56200107	2.59764	8.79693	55.6321
chr15	59575708	59596075	MYO1E	chr15	59575707	59596075	0.668776	20.9351	37.1058	chr15	59575707	59596075	-0.103802	20.9351	21.0942	chr15	59575707	59596075	1.98755	20.9351	79.5733
chr15	59879464	59888184	GCNT3	chr15	59879463	59888184	0	1.59886	2.41648	chr15	59879463	59888184	2.24756	1.59886	13.4691	chr15	59879463	59888184	4.56708	1.59886	50.6195
chr15	59903469	59904992	GCNT3	chr15	59903468	59904992	2.95291	1.77085	40.7163	chr15	59903468	59904992	1.82527	1.77085	21.3591	chr15	59903468	59904992	5.82628	1.77085	255.835
chr15	60654501	60672698	ANXA2	chr15	60654500	60672698	-0.766392	42.414	24.1689	chr15	60654500	60672698	-0.460004	42.414	34.0586	chr15	60654500	60672698	1.973	42.414	156.461
chr15	60689417	60725745	ANXA2	chr15	60689416	60725745	-0.204499	22.8557	19.3026	chr15	60689416	60725745	-0.375333	22.8557	19.5116	chr15	60689416	60725745	0.777617	22.8557	36.8205
chr15	60761823	60771809	ICE2	chr15	60761822	60771809	0	21.8886	22.888	chr15	60761822	60771809	-0.609315	21.8886	14.9842	chr15	60761822	60771809	1.12371	21.8886	47.2549
chr15	63178580	63189259	MIR190A	chr15	63178579	63189259	0	16.0882	17.3885	chr15	63178579	63189259	0.102054	16.0882	22.99	chr15	63178579	63189259	2.46976	16.0882	89.1971
chr15	63374378	63415166	LACTB	chr15	63374377	63415166	0	8.07205	7.72944	chr15	63374377	63415166	0.678422	8.07205	16.5909	chr15	63374377	63415166	1.99574	8.07205	31.1859
chr15	63664746	63673970	CA12	chr15	63664745	63673970	-0.225001	17.9431	13.8881	chr15	63664745	63673970	-1.4831	17.9431	6.51432	chr15	63664745	63673970	1.69308	17.9431	58.3059
chr15	63767976	63797439	USP3	chr15	63767975	63797439	0	24.0592	24.3961	chr15	63767975	63797439	-0.368158	24.0592	20.5409	chr15	63767975	63797439	1.44223	24.0592	61.637
chr15	65567671	65597153	PARP16	chr15	65567670	65597153	0.157696	6.48385	8.39027	chr15	65567670	65597153	0.186375	6.48385	9.75676	chr15	65567670	65597153	1.35336	6.48385	16.524
chr15	66789354	66798012	SNORD18C	chr15	66789353	66798012	-0.210994	56.7245	46.86	chr15	66789353	66798012	-0.490158	56.7245	43.9031	chr15	66789353	66798012	0.185621	56.7245	61.8299
chr15	67021495	67108484	SMAD6	chr15	67021494	67108484	0	13.0714	14.1235	chr15	67021494	67108484	-0.868459	13.0714	7.98424	chr15	67021494	67108484	1.04104	13.0714	25.0519
chr15	67110807	67175570	SMAD6	chr15	67110806	67175570	0.419058	7.9661	11.797	chr15	67110806	67175570	0.436533	7.9661	13.6081	chr15	67110806	67175570	-0.273234	7.9661	5.39598
chr15	67223693	67225262	SMAD3	chr15	67223692	67225262	2.13849	11.7463	76.4189	chr15	67223692	67225262	1.19772	11.7463	45.5475	chr15	67223692	67225262	4.28315	11.7463	290.061
chr15	67318110	67342447	SMAD3	chr15	67318109	67342447	0.43746	22.6025	33.8249	chr15	67318109	67342447	-0.461612	22.6025	17.9226	chr15	67318109	67342447	1.14917	22.6025	47.6822
chr15	67470519	67481765	SMAD3	chr15	67470518	67481765	-2.37341	55.7496	10.2363	chr15	67470518	67481765	-2.23531	55.7496	12.821	chr15	67470518	67481765	-2.14225	55.7496	10.1875
chr15	69596804	69604255	PAQR5	chr15	69596803	69604255	0	21.3671	23.1551	chr15	69596803	69604255	-1.39009	21.3671	8.26188	chr15	69596803	69604255	1.48824	21.3671	60.4289
chr15	69744671	69761688	RPLP1	chr15	69744670	69761688	0	16.4663	17.7758	chr15	69744670	69761688	0.0973437	16.4663	22.8319	chr15	69744670	69761688	0.467464	16.4663	22.3326
chr15	71054922	71092490	UACA	chr15	71054921	71092490	-2.18753	29.0334	6.19414	chr15	71054921	71092490	-0.662824	29.0334	20.4436	chr15	71054921	71092490	0.281504	29.0334	32.964
chr15	71145710	71195216	THAP10	chr15	71145709	71195216	-2.31185	17.7803	3.45274	chr15	71145709	71195216	-1.73779	17.7803	5.87294	chr15	71145709	71195216	-1.47241	17.7803	5.29472
chr15	71571708	71587882	THSD4-AS1	chr15	71571707	71587882	0	21.8572	23.9758	chr15	71571707	71587882	-1.78183	21.8572	6.73849	chr15	71571707	71587882	1.24511	21.8572	50.1205
chr15	72523245	72530559	PKM	chr15	72523244	72530559	0	49.1302	50.9654	chr15	72523244	72530559	0	49.1302	54.6073	chr15	72523244	72530559	1.39408	49.1302	124.776
chr15	74657623	74700334	CYP11A1	chr15	74657622	74700334	1.92305	5.5182	23.9143	chr15	74657622	74700334	0.591941	5.5182	10.8575	chr15	74657622	74700334	-1.59895	5.5182	1.40203
chr15	74823097	74833921	ARID3B	chr15	74823096	74833921	0	9.47377	8.77092	chr15	74823096	74833921	1.6757	9.47377	41.5543	chr15	74823096	74833921	-0.626379	9.47377	4.50347
chr15	75931870	75940665	IMP3	chr15	75931869	75940665	0.443321	51.1365	77.397	chr15	75931869	75940665	-1.05942	51.1365	26.4909	chr15	75931869	75940665	-0.236783	51.1365	35.3306
chr15	75953283	75965946	SNX33	chr15	75953282	75965946	0.448154	61.268	91.3714	chr15	75953282	75965946	-2.40636	61.268	12.596	chr15	75953282	75965946	-2.64776	61.268	7.88677
chr15	75996562	76016773	CSPG4	chr15	75996561	76016773	1.15618	12.2397	31.128	chr15	75996561	76016773	-0.639278	12.2397	8.26379	chr15	75996561	76016773	-2.80463	12.2397	1.29956
chr15	76442944	76489736	LOC101929439	chr15	76442943	76489736	2.83788	2.91258	24.5511	chr15	76442943	76489736	-0.0913462	2.91258	2.77785	chr15	76442943	76489736	0	2.91258	2.74662
chr15	76604726	76629538	ISL2	chr15	76604725	76629538	2.54361	1.41394	11.0479	chr15	76604725	76629538	0.785179	1.41394	3.74267	chr15	76604725	76629538	3.75688	1.41394	22.0255
chr15	78341928	78368742	TBC1D2B	chr15	78341927	78368742	-2.50407	46.1119	7.90899	chr15	78341927	78368742	-2.28861	46.1119	10.4611	chr15	78341927	78368742	-3.43592	46.1119	3.4506
chr15	80781975	80824302	LOC101929586	chr15	80781974	80824302	-2.20031	20.9554	4.40187	chr15	80781974	80824302	-2.56135	20.9554	3.88166	chr15	80781974	80824302	-2.67704	20.9554	2.65841
chr15	85258670	85292532	SEC11A	chr15	85258669	85292532	1.1888	7.70404	19.9872	chr15	85258669	85292532	0.665242	7.70404	15.863	chr15	85258669	85292532	1.51236	7.70404	21.5465
chr15	85855705	85901220	MIR7706	chr15	85855704	85901220	1.1793	11.0285	27.6578	chr15	85855704	85901220	-0.791182	11.0285	6.92346	chr15	85855704	85901220	-0.593507	11.0285	5.96085
chr15	89164546	89182681	ISG20	chr15	89164545	89182681	-1.02284	47.7673	22.8436	chr15	89164545	89182681	-1.61912	47.7673	17.1363	chr15	89164545	89182681	-0.643927	47.7673	25.4319
chr15	89524958	89546605	MFGE8	chr15	89524957	89546605	-1.25916	5.8801	2.15816	chr15	89524957	89546605	1.0154	5.8801	16.0878	chr15	89524957	89546605	2.00388	5.8801	24.0923
chr15	89644897	89672828	ABHD2	chr15	89644896	89672828	0.0848381	17.3915	20.4887	chr15	89644896	89672828	0	17.3915	20.924	chr15	89644896	89672828	0.672554	17.3915	26.5241
chr15	90357428	90392530	ANPEP	chr15	90357427	90392530	-0.685194	20.8349	12.5423	chr15	90357427	90392530	-0.710795	20.8349	14.0229	chr15	90357427	90392530	-1.01079	20.8349	8.52662
chr15	90686565	90709901	SEMA4B	chr15	90686564	90709901	1.03713	4.39446	10.8794	chr15	90686564	90709901	0.845484	4.39446	10.8652	chr15	90686564	90709901	2.82479	4.39446	32.2561
chr15	90727073	90777946	SEMA4B	chr15	90727072	90777946	1.27019	5.28714	14.4897	chr15	90727072	90777946	0.965185	5.28714	13.373	chr15	90727072	90777946	1.85459	5.28714	18.7018
chr15	90931450	90963881	IQGAP1	chr15	90931449	90963881	-0.0669311	25.8516	24.0321	chr15	90931449	90963881	-0.760718	25.8516	16.8763	chr15	90931449	90963881	-0.894474	25.8516	11.5352
chr15	92484585	92491632	SLCO3A1	chr15	92484584	92491632	2.93761	7.08391	69.7292	chr15	92484584	92491632	0.278487	7.08391	12.6852	chr15	92484584	92491632	0	7.08391	7.62235
chr15	93340675	93425566	LINC01578	chr15	93340674	93425566	1.37291	12.001	33.6946	chr15	93340674	93425566	0.270434	12.001	17.9038	chr15	93340674	93425566	1.48482	12.001	31.3462
chr15	93443521	93447480	CHD2	chr15	93443520	93447480	-0.850902	151.182	80.5303	chr15	93443520	93447480	-1.36766	151.182	63.8446	chr15	93443520	93447480	-0.0432479	151.182	120.977
chr15	96873895	96884370	NR2F2	chr15	96873894	96884370	-0.074451	74.0214	68.2953	chr15	96873894	96884370	-2.15266	74.0214	18.1934	chr15	96873894	96884370	-0.276815	74.0214	50.7654
chr15	99408834	99417139	MIR4714	chr15	99408833	99417139	0.767234	30.9215	59.9871	chr15	99408833	99417139	-1.38434	30.9215	12.3954	chr15	99408833	99417139	2.23421	30.9215	142.515
chr15	99439689	99458530	PGPEP1L	chr15	99439688	99458530	0.503399	25.4953	40.1257	chr15	99439688	99458530	-0.571715	25.4953	18.6244	chr15	99439688	99458530	1.85352	25.4953	87.934
chr15	99964968	99995935	MEF2A	chr15	99964967	99995935	1.31818	7.00083	20.0518	chr15	99964967	99995935	0.103793	7.00083	9.88105	chr15	99964967	99995935	-2.19095	7.00083	1.15186
chr15	101253245	101273973	ASB7	chr15	101253244	101273973	1.36103	20.2234	57.898	chr15	101253244	101273973	0.794147	20.2234	44.5766	chr15	101253244	101273973	0	20.2234	17.2864
chr15	101498665	101500097	LRRK1	chr15	101498664	101500097	0.140362	23.2274	34.8594	chr15	101498664	101500097	0.890276	23.2274	66.5532	chr15	101498664	101500097	3.57946	23.2274	322.243
chr15	101656123	101668646	CHSY1	chr15	101656122	101668646	-3.94897	54.8777	3.30308	chr15	101656122	101668646	-3.55242	54.8777	4.97476	chr15	101656122	101668646	-5.54046	54.8777	0.819934
chr15	102177220	102193407	TM2D3	chr15	102177219	102193407	1.39535	19.1166	56.7574	chr15	102177219	102193407	-0.908258	19.1166	10.8184	chr15	102177219	102193407	-0.611145	19.1166	9.9693
chr16	103033	144957	RHBDF1	chr16	103032	144957	-0.890152	25.4482	13.4283	chr16	103032	144957	-1.10625	25.4482	13.1464	chr16	103032	144957	-2.00834	25.4482	5.22869
chr16	576871	586404	MIR5587	chr16	576870	586404	0.377764	20.7584	31.2032	chr16	576870	586404	0.46485	20.7584	37.7728	chr16	576870	586404	-0.279885	20.7584	13.3104
chr16	660115	755339	WDR90	chr16	660114	755339	1.39353	6.95301	20.0402	chr16	660114	755339	0.788943	6.95301	15.0284	chr16	660114	755339	-0.30869	6.95301	4.63816
chr16	810047	865400	RPUSD1	chr16	810046	865400	2.50698	2.12896	14.4148	chr16	810046	865400	1.19895	2.12896	6.64822	chr16	810046	865400	0.170306	2.12896	2.48587
chr16	1457872	1471594	UNKL	chr16	1457871	1471594	0.802254	14.8807	29.9336	chr16	1457871	1471594	0.739305	14.8807	32.6663	chr16	1457871	1471594	-0.268087	14.8807	9.64119
chr16	2009550	2098364	ZNF598	chr16	2009549	2098364	0.549788	15.8972	25.057	chr16	2009549	2098364	0	15.8972	18.9223	chr16	2009549	2098364	0.207197	15.8972	17.0401
chr16	2177370	2214031	RAB26	chr16	2177369	2214031	0.0165993	20.9059	23.1435	chr16	2177369	2214031	-0.247095	20.9059	19.4669	chr16	2177369	2214031	0	20.9059	17.4249
chr16	2876670	2892632	ZG16B	chr16	2876669	2892632	1.9012	2.67686	13.0936	chr16	2876669	2892632	2.91703	2.67686	30.1216	chr16	2876669	2892632	1.38331	2.67686	7.91586
chr16	2932044	2962778	FLYWCH2	chr16	2932043	2962778	0.586959	11.2833	19.0592	chr16	2932043	2962778	-0.259254	11.2833	10.1093	chr16	2932043	2962778	-0.0475313	11.2833	8.79587
chr16	3070406	3073227	TNFRSF12A	chr16	3070405	3073227	-0.220053	194.774	160.558	chr16	3070405	3073227	-0.357639	194.774	166.054	chr16	3070405	3073227	0.671949	194.774	295.59
chr16	3149922	3185545	ZNF205-AS1	chr16	3149921	3185545	-0.0312797	8.71209	7.99874	chr16	3149921	3185545	0.143437	8.71209	12.41	chr16	3149921	3185545	-0.259558	8.71209	5.81975
chr16	3988757	4011494	LOC102724927	chr16	3988756	4011494	0.117434	21.1071	25.4436	chr16	3988756	4011494	0.620201	21.1071	41.0429	chr16	3988756	4011494	-2.22517	21.1071	3.58441
chr16	4293969	4379102	TFAP4	chr16	4293968	4379102	0.972814	9.66861	20.6946	chr16	4293968	4379102	0.395733	9.66861	15.8201	chr16	4293968	4379102	0.873736	9.66861	16.6493
chr16	4655042	4675396	UBALD1	chr16	4655041	4675396	0.328433	15.844	22.4568	chr16	4655041	4675396	0.237178	15.844	24.0347	chr16	4655041	4675396	-0.196131	15.844	11.0881
chr16	4961664	5008020	PPL	chr16	4961663	5008020	1.05633	7.73319	18.0447	chr16	4961663	5008020	0.525363	7.73319	14.2471	chr16	4961663	5008020	0	7.73319	7.20512
chr16	10694991	10716960	EMP2	chr16	10694990	10716960	3.0992	2.25205	24.8155	chr16	10694990	10716960	1.73936	2.25205	11.0418	chr16	10694990	10716960	0	2.25205	2.11561
chr16	11172989	11209522	CLEC16A	chr16	11172988	11209522	-2.97173	30.5084	3.75402	chr16	11172988	11209522	-2.12654	30.5084	7.7306	chr16	11172988	11209522	-4.69464	30.5084	0.908321
chr16	11443800	11459064	RMI2	chr16	11443799	11459064	-1.1564	39.0128	16.7858	chr16	11443799	11459064	-2.51128	39.0128	7.36695	chr16	11443799	11459064	-4.50524	39.0128	1.26752
chr16	11707478	11735416	LITAF	chr16	11707477	11735416	0	23.9395	24.1493	chr16	11707477	11735416	-0.0534127	23.9395	25.3999	chr16	11707477	11735416	0.228973	23.9395	26.5909
chr16	14050701	14052254	ERCC4	chr16	14050700	14052254	-1.50635	112.594	35.5534	chr16	14050700	14052254	-0.789493	112.594	66.9632	chr16	14050700	14052254	1.44517	112.594	307.307
chr16	14395105	14403714	MIR193B	chr16	14395104	14403714	1.3938	18.2322	56.0625	chr16	14395104	14403714	-0.663203	18.2322	11.761	chr16	14395104	14403714	2.67254	18.2322	116.944
chr16	15968545	15994234	FOPNL	chr16	15968544	15994234	0	13.2715	12.587	chr16	15968544	15994234	0.222528	13.2715	19.8805	chr16	15968544	15994234	1.29885	13.2715	31.6327
chr16	16060259	16098707	ABCC1	chr16	16060258	16098707	-0.612428	23.8533	15.2092	chr16	16060258	16098707	-1.28139	23.8533	10.8565	chr16	16060258	16098707	0.50909	23.8533	31.8356
chr16	18995316	19026156	TMC7	chr16	18995315	19026156	0.981779	2.66894	6.47523	chr16	18995315	19026156	1.72979	2.66894	12.3717	chr16	18995315	19026156	2.7437	2.66894	18.8561
chr16	19097576	19150382	ITPRIPL2	chr16	19097575	19150382	0.306393	13.3984	18.1655	chr16	19097575	19150382	-0.432547	13.3984	10.9366	chr16	19097575	19150382	0	13.3984	12.2837
chr16	20877184	20893289	LYRM1	chr16	20877183	20893289	-0.936982	15.0528	7.24502	chr16	20877183	20893289	0.428044	15.0528	26.411	chr16	20877183	20893289	-0.153656	15.0528	10.6845
chr16	20911119	20923427	LYRM1	chr16	20911118	20923427	-0.913815	87.6644	45.5154	chr16	20911118	20923427	-1.53638	87.6644	33.547	chr16	20911118	20923427	-1.8615	87.6644	19.987
chr16	21513025	21533436	MIR3680-2	chr16	21513024	21533436	1.17836	20.89	52.6708	chr16	21513024	21533436	-1.56624	20.89	7.56586	chr16	21513024	21533436	-0.51109	20.89	11.878
chr16	22201486	22244677	EEF2K	chr16	22201485	22244677	-0.0971133	16.2769	14.7382	chr16	22201485	22244677	-1.12565	16.2769	8.18945	chr16	22201485	22244677	-0.814305	16.2769	7.63549
chr16	24528125	24551736	RBBP6	chr16	24528124	24551736	1.20434	10.4582	27.5004	chr16	24528124	24551736	-0.456339	10.4582	8.02513	chr16	24528124	24551736	-0.345746	10.4582	6.49145
chr16	24850115	24865291	SLC5A11	chr16	24850114	24865291	0.760612	3.17113	6.96483	chr16	24850114	24865291	1.57692	3.17113	13.941	chr16	24850114	24865291	4.04466	3.17113	58.0528
chr16	24988508	25011516	ARHGAP17	chr16	24988507	25011516	-1.13288	43.8673	19.5152	chr16	24988507	25011516	-1.28473	43.8673	19.9757	chr16	24988507	25011516	-1.07015	43.8673	17.4103
chr16	27233177	27280598	FLJ21408	chr16	27233176	27280598	-2.11602	21.4455	4.80018	chr16	27233176	27280598	-1.987	21.4455	5.97586	chr16	27233176	27280598	-2.51557	21.4455	3.07034
chr16	29816061	29836630	PAGR1	chr16	29816060	29836630	-0.155697	41.6996	36.4676	chr16	29816060	29836630	-0.458422	41.6996	33.6291	chr16	29816060	29836630	0.096098	41.6996	41.9393
chr16	30064026	30088131	ALDOA	chr16	30064025	30088131	-0.0315225	30.0225	28.4795	chr16	30064025	30088131	-0.176286	30.0225	29.3164	chr16	30064025	30088131	0	30.0225	25.3844
chr16	30365884	30390157	TBC1D10B	chr16	30365883	30390157	-0.170308	26.8499	23.0481	chr16	30365883	30390157	-0.675366	26.8499	18.4523	chr16	30365883	30390157	-0.624588	26.8499	14.3477
chr16	30996503	31020138	HSD3B7	chr16	30996502	31020138	0.000729601	13.7778	15.5678	chr16	30996502	31020138	0.3683	13.7778	22.8701	chr16	30996502	31020138	0.543297	13.7778	19.546
chr16	31063123	31085553	ZNF668	chr16	31063122	31085553	-1.4833	37.1171	12.8549	chr16	31063122	31085553	-1.61012	37.1171	13.3823	chr16	31063122	31085553	-1.35003	37.1171	12.0232
chr16	31453943	31484109	ARMC5	chr16	31453942	31484109	-0.870056	26.5253	14.077	chr16	31453942	31484109	-1.45994	26.5253	10.6097	chr16	31453942	31484109	-0.723457	26.5253	13.3222
chr16	53113896	53133914	CHD9	chr16	53113895	53133914	-1.1206	29.9954	13.2368	chr16	53113895	53133914	-2.33061	29.9954	6.43785	chr16	53113895	53133914	0	29.9954	28.4339
chr16	55504684	55521624	MMP2	chr16	55504683	55521624	-3.07658	44.7115	5.03513	chr16	55504683	55521624	-3.50674	44.7115	4.20806	chr16	55504683	55521624	-3.80275	44.7115	2.4948
chr16	56641538	56677496	MT1E	chr16	56641537	56677496	-1.21163	38.7641	16.4609	chr16	56641537	56677496	-0.834527	38.7641	24.3675	chr16	56641537	56677496	-1.79027	38.7641	9.36974
chr16	56834190	56848815	NUP93	chr16	56834189	56848815	2.45745	2.76779	20.0159	chr16	56834189	56848815	0	2.76779	3.44914	chr16	56834189	56848815	3.42194	2.76779	33.5971
chr16	57496446	57520276	POLR2C	chr16	57496445	57520276	1.69813	4.88847	18.9286	chr16	57496445	57520276	0	4.88847	5.07121	chr16	57496445	57520276	2.92495	4.88847	38.0918
chr16	57624515	57662954	ADGRG1	chr16	57624514	57662954	0.523383	6.16656	10.1496	chr16	57624514	57662954	0.0327312	6.16656	8.24774	chr16	57624514	57662954	1.4113	6.16656	16.1634
chr16	57896399	57906360	LOC388282	chr16	57896398	57906360	2.78721	1.03848	11.8756	chr16	57896398	57906360	0.908336	1.03848	3.7111	chr16	57896398	57906360	5.15974	1.03848	52.7988
chr16	66960658	67005063	CES3	chr16	66960657	67005063	0.488997	10.9395	17.0396	chr16	66960657	67005063	-0.518532	10.9395	8.29725	chr16	66960657	67005063	-1.38963	10.9395	3.36894
chr16	67184349	67247464	KIAA0895L	chr16	67184348	67247464	0.659052	9.5994	16.6904	chr16	67184348	67247464	0.0802566	9.5994	12.7499	chr16	67184348	67247464	0.100808	9.5994	9.79442
chr16	67302675	67324880	PLEKHG4	chr16	67302674	67324880	-0.204151	20.5189	16.9821	chr16	67302674	67324880	0.02208	20.5189	26.4488	chr16	67302674	67324880	-1.42171	20.5189	6.1577
chr16	67866944	67892765	NUTF2	chr16	67866943	67892765	0	29.7867	30.1191	chr16	67866943	67892765	-0.901862	29.7867	17.5743	chr16	67866943	67892765	-0.844305	29.7867	13.7262
chr16	67969729	68002544	LCAT	chr16	67969728	68002544	-0.317254	20.6559	16.0276	chr16	67969728	68002544	-1.38118	20.6559	8.68053	chr16	67969728	68002544	-1.44863	20.6559	6.19256
chr16	68270283	68299221	PLA2G15	chr16	68270282	68299221	1.09014	14.1907	33.7103	chr16	68270282	68299221	0.163481	14.1907	20.2494	chr16	68270282	68299221	-0.113124	14.1907	10.6491
chr16	68766040	68790909	MIR7641-2	chr16	68766039	68790909	2.70583	0.61492	6.12664	chr16	68766039	68790909	4.34272	0.61492	21.6701	chr16	68766039	68790909	4.10511	0.61492	13.8909
chr16	69073672	69107906	HAS3	chr16	69073671	69107906	0.521247	2.86419	4.98484	chr16	69073671	69107906	0.920467	2.86419	7.48392	chr16	69073671	69107906	2.67078	2.86419	18.9664
chr16	69418803	69459412	TERF2	chr16	69418802	69459412	0.609203	8.19624	14.0841	chr16	69418802	69459412	-0.458317	8.19624	6.378	chr16	69418802	69459412	1.85331	8.19624	28.6829
chr16	69760672	69761780	NQO1	chr16	69760671	69761780	0.204853	117.62	161.122	chr16	69760671	69761780	0	117.62	136.998	chr16	69760671	69761780	1.71185	117.62	393.288
chr16	70322674	70339170	DDX19B	chr16	70322673	70339170	-0.0105846	16.1683	14.9476	chr16	70322673	70339170	0.0438822	16.1683	21.6601	chr16	70322673	70339170	-0.522906	16.1683	8.89801
chr16	70461591	70473788	ST3GAL2	chr16	70461590	70473788	0	15.598	15.4302	chr16	70461590	70473788	0.473211	15.598	28.6117	chr16	70461590	70473788	1.81186	15.598	54.5606
chr16	70710529	70802332	VAC14-AS1	chr16	70710528	70802332	-2.2088	43.7185	9.45673	chr16	70710528	70802332	-1.38024	43.7185	19.1702	chr16	70710528	70802332	-1.74947	43.7185	11.1421
chr16	72955433	72987660	ZFHX3	chr16	72955432	72987660	-2.32011	19.5254	3.72278	chr16	72955432	72987660	-1.99788	19.5254	5.30837	chr16	72955432	72987660	-2.22649	19.5254	3.36072
chr16	73081378	73103043	ZFHX3	chr16	73081377	73103043	-1.02885	79.4711	38.511	chr16	73081377	73103043	-2.28885	79.4711	18.1887	chr16	73081377	73103043	-0.949999	79.4711	34.8137
chr16	75267964	75306566	BCAR1	chr16	75267963	75306566	-1.11563	44.1488	20.1355	chr16	75267963	75306566	-1.19175	44.1488	21.737	chr16	75267963	75306566	-1.54746	44.1488	12.7266
chr16	85005895	85045788	ZDHHC7	chr16	85005894	85045788	-0.702905	32.2684	19.4909	chr16	85005894	85045788	-0.442086	32.2684	26.6068	chr16	85005894	85045788	-0.786285	32.2684	15.7341
chr16	86376527	86430796	LINC00917	chr16	86376526	86430796	-1.5458	21.3336	7.14181	chr16	86376526	86430796	-4.23878	21.3336	1.21317	chr16	86376526	86430796	-4.69797	21.3336	0.635373
chr16	86588253	86620041	FOXC2-AS1	chr16	86588252	86620041	0	37.213	37.5051	chr16	86588252	86620041	-3.59151	37.213	3.36152	chr16	86588252	86620041	-2.81285	37.213	4.33882
chr16	87469101	87534559	ZCCHC14	chr16	87469100	87534559	-0.639084	24.7234	15.6927	chr16	87469100	87534559	-0.845219	24.7234	15.4786	chr16	87469100	87534559	-4.06443	24.7234	1.19225
chr16	87799041	87824466	LOC102724467	chr16	87799040	87824466	1.4441	10.3135	31.917	chr16	87799040	87824466	0	10.3135	12.9935	chr16	87799040	87824466	2.07867	10.3135	42.6446
chr16	88366068	88367830	ZNF469	chr16	88366067	88367830	1.01011	92.1023	216.777	chr16	88366067	88367830	-1.59175	92.1023	30.9118	chr16	88366067	88367830	1.76306	92.1023	314.47
chr16	88448500	88454853	ZNF469	chr16	88448499	88454853	2.79235	8.99026	78.907	chr16	88448499	88454853	-1.10119	8.99026	3.8596	chr16	88448499	88454853	1.55046	8.99026	28.8691
chr16	88850355	88878375	CDT1	chr16	88850354	88878375	0.652174	9.9202	17.7058	chr16	88850354	88878375	0.109561	9.9202	13.877	chr16	88850354	88878375	0	9.9202	9.63237
chr16	89300236	89335406	ZNF778	chr16	89300235	89335406	0.283383	7.41753	10.294	chr16	89300235	89335406	0.345149	7.41753	12.2453	chr16	89300235	89335406	-0.699481	7.41753	3.59891
chr16	89386121	89411257	LOC100287036	chr16	89386120	89411257	-1.45936	33.7119	11.8792	chr16	89386120	89411257	-1.34245	33.7119	14.6664	chr16	89386120	89411257	0	33.7119	30.1785
chr16	89537334	89575397	ANKRD11	chr16	89537333	89575397	-0.217264	24.1773	20.2976	chr16	89537333	89575397	-0.72047	24.1773	16.2773	chr16	89537333	89575397	-0.68658	24.1773	12.5177
chr16	89882787	89910135	SPIRE2	chr16	89882786	89910135	2.83377	3.23997	28.1134	chr16	89882786	89910135	0.96063	3.23997	8.77583	chr16	89882786	89910135	0.218857	3.23997	4.00374
chr16	90061007	90062705	DBNDD1	chr16	90061006	90062705	1.49813	72.2745	242.794	chr16	90061006	90062705	-0.755843	72.2745	42.8695	chr16	90061006	90062705	1.86302	72.2745	269.374
chr17	1613296	1640352	WDR81	chr17	1613295	1640352	-0.197922	37.4207	31.9238	chr17	1613295	1640352	-0.702787	37.4207	25.5746	chr17	1613295	1640352	0.29938	37.4207	43.0982
chr17	2075746	2096628	LOC101927839	chr17	2075745	2096628	-4.28552	50.1425	2.42143	chr17	2075745	2096628	-2.3115	50.1425	11.1369	chr17	2075745	2096628	-2.57831	50.1425	6.8739
chr17	2118081	2127157	LOC101927839	chr17	2118080	2127157	-5.60429	62.6851	1.10558	chr17	2118080	2127157	-2.33005	62.6851	13.4277	chr17	2118080	2127157	-5.32078	62.6851	1.08367
chr17	2289337	2319283	MNT	chr17	2289336	2319283	-0.418462	57.5557	42.6455	chr17	2289336	2319283	-0.871369	57.5557	35.432	chr17	2289336	2319283	-0.819189	57.5557	27.627
chr17	2858601	2876643	LOC101927911	chr17	2858600	2876643	3.20075	0.997165	13.5803	chr17	2858600	2876643	2.47342	0.997165	9.35924	chr17	2858600	2876643	4.59576	0.997165	30.7032
chr17	3539275	3582026	TAX1BP3	chr17	3539274	3582026	0.20167	9.30061	11.9701	chr17	3539274	3582026	0	9.30061	10.4994	chr17	3539274	3582026	0.0870486	9.30061	9.55474
chr17	4606662	4643197	MED11	chr17	4606661	4643197	1.52017	5.5769	18.4303	chr17	4606661	4643197	1.5536	5.5769	21.4933	chr17	4606661	4643197	1.95726	5.5769	21.4849
chr17	4837330	4853912	RNF167	chr17	4837329	4853912	0.166754	32.2232	40.0345	chr17	4837329	4853912	0	32.2232	36.967	chr17	4837329	4853912	1.37312	32.2232	79.4321
chr17	6915591	6939818	BCL6B	chr17	6915590	6939818	-0.687753	27.7178	16.6095	chr17	6915590	6939818	-0.860178	27.7178	16.7608	chr17	6915590	6939818	-0.34513	27.7178	18.0334
chr17	7137021	7184819	CLDN7	chr17	7137020	7184819	0	17.0512	16.6221	chr17	7137020	7184819	-0.0643325	17.0512	18.0651	chr17	7137020	7184819	0.326604	17.0512	20.1333
chr17	7210111	7219329	EIF5A	chr17	7210110	7219329	0	39.52	40.1916	chr17	7210110	7219329	-0.523816	39.52	29.5013	chr17	7210110	7219329	0.386899	39.52	50.0894
chr17	7358954	7387596	ZBTB4	chr17	7358953	7387596	-0.549303	36.0553	24.1008	chr17	7358953	7387596	-1.17907	36.0553	17.6869	chr17	7358953	7387596	-1.09539	36.0553	14.0688
chr17	7451834	7494611	EIF4A1	chr17	7451833	7494611	-0.142796	25.0039	22.1962	chr17	7451833	7494611	-0.393504	25.0039	21.227	chr17	7451833	7494611	-0.198107	25.0039	18.2943
chr17	7643660	7671753	RPL29P2	chr17	7643659	7671753	-0.19125	3.66638	2.80406	chr17	7643659	7671753	1.80713	3.66638	17.6053	chr17	7643659	7671753	-1.18574	3.66638	1.16581
chr17	7738174	7761848	KDM6B	chr17	7738173	7761848	-1.09227	70.7895	32.8034	chr17	7738173	7761848	-1.47687	70.7895	28.5591	chr17	7738173	7761848	-0.694689	70.7895	37.0416
chr17	8042262	8127251	TMEM107	chr17	8042261	8127251	-0.670009	32.4315	20.3492	chr17	8042261	8127251	-1.04993	32.4315	17.7905	chr17	8042261	8127251	-0.390169	32.4315	21.1964
chr17	8268858	8297317	KRBA2	chr17	8268857	8297317	0.717511	12.6436	23.337	chr17	8268857	8297317	0.144427	12.6436	17.9041	chr17	8268857	8297317	0.0510378	12.6436	12.7273
chr17	9723657	9746255	GLP2R	chr17	9723656	9746255	4.7068	0.776231	30.127	chr17	9723656	9746255	0.973809	0.776231	2.60377	chr17	9723656	9746255	5.80018	0.776231	55.2782
chr17	9783451	9811960	RCVRN	chr17	9783450	9811960	3.87552	1.12015	22.2772	chr17	9783450	9811960	0	1.12015	1.33548	chr17	9783450	9811960	1.94371	1.12015	5.05395
chr17	12530227	12569815	MYOCD	chr17	12530226	12569815	0.281143	2.89722	4.22197	chr17	12530226	12569815	-1.53926	2.89722	0.98035	chr17	12530226	12569815	2.28482	2.89722	14.5202
chr17	13240743	13266374	HS3ST3A1	chr17	13240742	13266374	-4.86602	27.2173	0.843932	chr17	13240742	13266374	-4.3836	27.2173	1.35614	chr17	13240742	13266374	-4.27879	27.2173	1.06271
chr17	15166105	15209864	PMP22	chr17	15166104	15209864	0.608195	5.56078	9.69158	chr17	15166104	15209864	0.767491	5.56078	12.3309	chr17	15166104	15209864	1.04051	5.56078	11.2712
chr17	16177113	16201248	MIR1288	chr17	16177112	16201248	-0.369413	20.8722	15.4555	chr17	16177112	16201248	0	20.8722	24.3521	chr17	16177112	16201248	1.07233	20.8722	41.8874
chr17	16284062	16343141	TRPV2	chr17	16284061	16343141	-0.851775	15.615	8.42882	chr17	16284061	16343141	-0.560006	15.615	11.7573	chr17	16284061	16343141	-0.371128	15.615	10.0811
chr17	16894995	16932528	MPRIP	chr17	16894994	16932528	4.01589	1.30622	27.1822	chr17	16894994	16932528	3.26391	1.30622	18.3986	chr17	16894994	16932528	4.30751	1.30622	28.6259
chr17	17566388	17598655	SMCR2	chr17	17566387	17598655	-0.261046	25.7182	20.8818	chr17	17566387	17598655	-0.830825	25.7182	15.983	chr17	17566387	17598655	0.193715	25.7182	27.6933
chr17	17631932	17656472	RAI1-AS1	chr17	17631931	17656472	0.148487	11.2536	14.1895	chr17	17631931	17656472	0.0435426	11.2536	15.0466	chr17	17631931	17656472	1.12145	11.2536	23.9654
chr17	17715787	17753548	SREBF1	chr17	17715786	17753548	0.255667	21.4881	28.0161	chr17	17715786	17753548	-0.675779	21.4881	14.8687	chr17	17715786	17753548	0.646083	21.4881	31.6333
chr17	17803870	17876748	TOM1L2	chr17	17803869	17876748	-0.528702	12.3745	8.35981	chr17	17803869	17876748	-0.153504	12.3745	12.3576	chr17	17803869	17876748	0.312006	12.3745	14.4225
chr17	18124313	18163715	LLGL1	chr17	18124312	18163715	1.16577	7.85371	19.8936	chr17	18124312	18163715	0.594507	7.85371	15.2756	chr17	18124312	18163715	-0.137704	7.85371	5.71424
chr17	19655959	19666087	ALDH3A1	chr17	19655958	19666087	3.04569	1.68746	20.8333	chr17	19655958	19666087	1.9312	1.68746	10.9934	chr17	19655958	19666087	5.51495	1.68746	99.0863
chr17	21156401	21199246	MAP2K3	chr17	21156400	21199246	-0.345916	23.505	18.0881	chr17	21156400	21199246	-1.02143	23.505	12.8621	chr17	21156400	21199246	-0.66727	23.505	12.3694
chr17	25860840	25904596	LGALS9	chr17	25860839	25904596	0.808383	7.01056	13.8752	chr17	25860839	25904596	-0.631597	7.01056	4.81353	chr17	25860839	25904596	1.51385	7.01056	19.4759
chr17	26645295	26711574	TMEM199	chr17	26645294	26711574	0.149738	13.3622	16.1519	chr17	26645294	26711574	-0.635461	13.3622	9.53456	chr17	26645294	26711574	-0.0705961	13.3622	10.6283
chr17	27024886	27071312	SNORD42B	chr17	27024885	27071312	0.317411	21.0332	28.4757	chr17	27024885	27071312	-0.217914	21.0332	20.1281	chr17	27024885	27071312	0.856506	21.0332	35.6221
chr17	27882496	27919265	TP53I13	chr17	27882495	27919265	0.495699	7.75553	12.4088	chr17	27882495	27919265	-0.32077	7.75553	6.59343	chr17	27882495	27919265	1.468	7.75553	20.9454
chr17	29876096	29909219	MIR193A	chr17	29876095	29909219	-0.537386	23.2611	15.547	chr17	29876095	29909219	-2.71941	23.2611	3.83301	chr17	29876095	29909219	-1.8753	23.2611	5.18537
chr17	33894597	33915101	PEX12	chr17	33894596	33915101	-0.312016	24.1295	18.5839	chr17	33894596	33915101	0	24.1295	28.7757	chr17	33894596	33915101	-0.0626166	24.1295	18.9091
chr17	34880719	34902298	PIGW	chr17	34880718	34902298	0.116521	26.7627	32.0301	chr17	34880718	34902298	0.326724	26.7627	42.2113	chr17	34880718	34902298	0.113327	26.7627	27.5893
chr17	35825044	35849606	DUSP14	chr17	35825043	35849606	-1.45347	31.9726	11.2852	chr17	35825043	35849606	-0.657491	31.9726	22.3847	chr17	35825043	35849606	-1.75407	31.9726	7.77155
chr17	36103198	36125915	HNF1B	chr17	36103197	36125915	3.40669	1.06915	15.9834	chr17	36103197	36125915	1.26519	1.06915	4.1494	chr17	36103197	36125915	4.00631	1.06915	20.8402
chr17	36981007	37036948	SNORA21	chr17	36981006	37036948	-0.0328568	17.721	16.9472	chr17	36981006	37036948	0.164562	17.721	24.5888	chr17	36981006	37036948	0.837419	17.721	29.6077
chr17	37356249	37366104	RPL19	chr17	37356248	37366104	-0.105951	26.4693	22.8697	chr17	37356248	37366104	0.185727	26.4693	39.1465	chr17	37356248	37366104	0.0469306	26.4693	26.9904
chr17	37606884	37618235	MED1	chr17	37606883	37618235	-0.169263	25.3585	21.069	chr17	37606883	37618235	0.159759	25.3585	36.6605	chr17	37606883	37618235	-0.0893001	25.3585	19.0153
chr17	38210165	38228346	THRA	chr17	38210164	38228346	0.391042	12.6414	19.0203	chr17	38210164	38228346	0	12.6414	14.1806	chr17	38210164	38228346	1.0835	12.6414	26.4734
chr17	38254816	38279819	NR1D1	chr17	38254815	38279819	-0.746643	40.5292	23.6015	chr17	38254815	38279819	-0.496088	40.5292	31.9894	chr17	38254815	38279819	-0.512926	40.5292	23.7637
chr17	38473232	38515192	RARA	chr17	38473231	38515192	-1.14506	25.5014	11.267	chr17	38473231	38515192	-1.1324	25.5014	12.9368	chr17	38473231	38515192	-0.132578	25.5014	19.5315
chr17	38630252	38654498	TNS4	chr17	38630251	38654498	0	23.5222	25.4581	chr17	38630251	38654498	-0.294263	23.5222	20.9877	chr17	38630251	38654498	1.98758	23.5222	88.478
chr17	38667023	38716744	CCR7	chr17	38667022	38716744	-1.56254	40.9794	13.7411	chr17	38667022	38716744	-0.422502	40.9794	34.5906	chr17	38667022	38716744	1.52907	40.9794	108.734
chr17	39051786	39079477	KRT20	chr17	39051785	39079477	0.980547	10.168	22.7581	chr17	39051785	39079477	0.457238	10.168	18.0683	chr17	39051785	39079477	1.19685	10.168	22.7881
chr17	39204491	39223195	KRTAP2-2	chr17	39204490	39223195	-0.595911	15.414	9.50805	chr17	39204490	39223195	0.258903	15.414	23.8594	chr17	39204490	39223195	-1.99571	15.414	2.98766
chr17	39677548	39705633	KRT19	chr17	39677547	39705633	1.34851	4.53223	13.6948	chr17	39677547	39705633	2.01315	4.53223	24.711	chr17	39677547	39705633	1.6355	4.53223	14.4016
chr17	39804386	39846104	EIF1	chr17	39804385	39846104	1.4434	10.3503	31.335	chr17	39804385	39846104	0.214788	10.3503	15.2714	chr17	39804385	39846104	0.376775	10.3503	12.9342
chr17	39929196	39969877	JUP	chr17	39929195	39969877	2.2243	5.72721	30.5934	chr17	39929195	39969877	1.29475	5.72721	18.3235	chr17	39929195	39969877	2.7442	5.72721	37.7457
chr17	40066532	40087166	ACLY	chr17	40066531	40087166	-0.374116	16.4791	11.9636	chr17	40066531	40087166	0.164282	16.4791	23.7157	chr17	40066531	40087166	1.58556	16.4791	47.8837
chr17	40168859	40177646	NKIRAS2	chr17	40168858	40177646	-0.372349	38.8991	28.2819	chr17	40168858	40177646	0	38.8991	44.9263	chr17	40168858	40177646	-0.0141035	38.8991	31.0208
chr17	40394540	40441118	STAT5B	chr17	40394539	40441118	1.68337	7.15556	25.8465	chr17	40394539	40441118	0.309484	7.15556	11.3933	chr17	40394539	40441118	0	7.15556	6.19147
chr17	40530826	40611348	PTRF	chr17	40530825	40611348	-0.66798	16.8584	10.4465	chr17	40530825	40611348	-0.0900904	16.8584	17.7787	chr17	40530825	40611348	-0.127276	16.8584	13.04
chr17	40670245	40730541	HSD17B1	chr17	40670244	40730541	-0.111347	26.8772	24.6217	chr17	40670244	40730541	0	26.8772	31.95	chr17	40670244	40730541	0.246364	26.8772	29.5093
chr17	40805252	40831871	TUBG2	chr17	40805251	40831871	-0.103196	16.8969	14.9956	chr17	40805251	40831871	0	16.8969	20.738	chr17	40805251	40831871	0.591935	16.8969	24.4489
chr17	40966760	40986071	BECN1	chr17	40966759	40986071	-0.596503	25.6667	16.2128	chr17	40966759	40986071	-0.0879609	25.6667	26.3052	chr17	40966759	40986071	-0.670362	25.6667	13.1366
chr17	41132197	41159366	RPL27	chr17	41132196	41159366	0	17.3661	17.8233	chr17	41132196	41159366	0.393556	17.3661	28.8916	chr17	41132196	41159366	0.508006	17.3661	23.6715
chr17	41392426	41411757	LINC00854	chr17	41392425	41411757	1.54354	12.4013	41.2947	chr17	41392425	41411757	1.23674	12.4013	38.0608	chr17	41392425	41411757	0.43375	12.4013	16.5674
chr17	41437766	41446934	LINC00910	chr17	41437765	41446934	-0.059591	48.1241	43.9921	chr17	41437765	41446934	0	48.1241	54.1437	chr17	41437765	41446934	0.7825	48.1241	79.4695
chr17	41465515	41510828	ARL4D	chr17	41465514	41510828	0.38563	23.6542	33.4924	chr17	41465514	41510828	1.02238	23.6542	59.2914	chr17	41465514	41510828	0.403382	23.6542	29.2262
chr17	41778190	41798315	SOST	chr17	41778189	41798315	0.750135	3.17356	6.71758	chr17	41778189	41798315	2.24542	3.17356	21.5015	chr17	41778189	41798315	1.47404	3.17356	9.56006
chr17	42163530	42186736	HDAC5	chr17	42163529	42186736	-0.540509	27.7355	18.3901	chr17	42163529	42186736	-0.0934125	27.7355	28.5829	chr17	42163529	42186736	-0.854823	27.7355	12.604
chr17	42251512	42300042	ATXN7L3	chr17	42251511	42300042	-0.351007	17.4706	13.3328	chr17	42251511	42300042	0	17.4706	19.5954	chr17	42251511	42300042	0.0992881	17.4706	17.6157
chr17	42611029	42647124	FZD2	chr17	42611028	42647124	0.571541	12.9596	21.4012	chr17	42611028	42647124	0.591593	12.9596	24.73	chr17	42611028	42647124	1.89411	12.9596	46.0151
chr17	42897436	42908090	GJC1	chr17	42897435	42908090	-0.722562	39.3862	22.6303	chr17	42897435	42908090	-0.232067	39.3862	36.2663	chr17	42897435	42908090	-0.819223	39.3862	18.0172
chr17	42976260	42983506	CCDC103	chr17	42976259	42983506	0	42.0811	46.2892	chr17	42976259	42983506	0.178758	42.0811	61.471	chr17	42976259	42983506	0	42.0811	36.394
chr17	43017237	43059153	C1QL1	chr17	43017236	43059153	1.59835	4.83952	16.8863	chr17	43017236	43059153	0.463912	4.83952	8.78818	chr17	43017236	43059153	1.38392	4.83952	12.5533
chr17	43127732	43139294	DCAKD	chr17	43127731	43139294	0.287698	26.1794	36.181	chr17	43127731	43139294	0.11196	26.1794	36.5329	chr17	43127731	43139294	0.54527	26.1794	37.318
chr17	43201151	43275302	HEXIM2	chr17	43201150	43275302	1.03545	17.5122	38.7026	chr17	43201150	43275302	0.143234	17.5122	23.7864	chr17	43201150	43275302	1.5977	17.5122	49.1705
chr17	43448252	43450197	ARHGAP27	chr17	43448251	43450197	0.375256	107.48	160.78	chr17	43448251	43450197	0.293011	107.48	173.176	chr17	43448251	43450197	1.93795	107.48	407.988
chr17	45569322	45609928	NPEPPS	chr17	45569321	45609928	1.09136	2.78028	7.09408	chr17	45569321	45609928	1.71257	2.78028	12.4196	chr17	45569321	45609928	0.651224	2.78028	4.52795
chr17	45786473	45797392	TBX21	chr17	45786472	45797392	0.315434	1.19451	2.36894	chr17	45786472	45797392	3.90476	1.19451	32.0748	chr17	45786472	45797392	0	1.19451	0.841385
chr17	46101180	46126021	MIR152	chr17	46101179	46126021	0.825315	13.8694	27.6312	chr17	46101179	46126021	0	13.8694	16.975	chr17	46101179	46126021	0.0250194	13.8694	13.7412
chr17	46549336	46570758	LOC101927166	chr17	46549335	46570758	-2.91843	29.6253	3.70325	chr17	46549335	46570758	0	29.6253	35.745	chr17	46549335	46570758	-2.78663	29.6253	3.41591
chr17	46662397	46688450	HOXB-AS3	chr17	46662396	46688450	-1.32505	59.2328	23.2966	chr17	46662396	46688450	-2.17298	59.2328	14.6618	chr17	46662396	46688450	-0.367617	59.2328	38.8661
chr17	47021582	47059613	GIP	chr17	47021581	47059613	0	5.93705	5.90618	chr17	47021581	47059613	1.2442	5.93705	18.3726	chr17	47021581	47059613	2.83325	5.93705	41.6832
chr17	47714265	47725118	SPOP	chr17	47714264	47725118	0.549565	7.0449	12.7694	chr17	47714264	47725118	1.92169	7.0449	37.5283	chr17	47714264	47725118	-1.01557	7.0449	2.44987
chr17	48104452	48129171	LOC284080	chr17	48104451	48129171	1.27679	8.31541	23.2118	chr17	48104451	48129171	1.66063	8.31541	34.493	chr17	48104451	48129171	1.78274	8.31541	28.3832
chr17	48277241	48297468	LOC101927230	chr17	48277240	48297468	-4.02236	68.5323	4.04054	chr17	48277240	48297468	-0.357534	68.5323	60.0362	chr17	48277240	48297468	-3.26396	68.5323	5.83002
chr17	48738183	48739114	ABCC3	chr17	48738182	48739114	0.684044	45.3657	95.9504	chr17	48738182	48739114	0.881241	45.3657	125.324	chr17	48738182	48739114	3.94079	45.3657	784.371
chr17	48763660	48797699	ANKRD40	chr17	48763659	48797699	0.164942	14.2709	17.7688	chr17	48763659	48797699	0.618881	14.2709	27.7122	chr17	48763659	48797699	2.75326	14.2709	91.6918
chr17	48996633	49028074	TOB1	chr17	48996632	49028074	1.05783	15.8935	36.6512	chr17	48996632	49028074	-0.78852	15.8935	9.99442	chr17	48996632	49028074	1.38103	15.8935	39.4872
chr17	49197720	49244608	NME1-NME2	chr17	49197719	49244608	0	12.4227	13.3526	chr17	49197719	49244608	0.60939	12.4227	23.8139	chr17	49197719	49244608	0.330157	12.4227	14.8646
chr17	53498287	53533234	MMD	chr17	53498286	53533234	-1.59164	12.8962	4.04562	chr17	53498286	53533234	-0.438962	12.8962	10.3088	chr17	53498286	53533234	0.60019	12.8962	18.7651
chr17	54980069	54994003	TRIM25	chr17	54980068	54994003	0.286964	26.4035	36.1596	chr17	54980068	54994003	-0.144899	26.4035	25.69	chr17	54980068	54994003	-0.200129	26.4035	18.5469
chr17	55926777	55981267	MRPS23	chr17	55926776	55981267	-1.45182	31.2185	11.2647	chr17	55926776	55981267	-0.129906	31.2185	32.1809	chr17	55926776	55981267	0.774692	31.2185	49.3264
chr17	55995354	56033239	CUEDC1	chr17	55995353	56033239	-1.1174	24.1365	10.8234	chr17	55995353	56033239	-0.132071	24.1365	24.4752	chr17	55995353	56033239	1.24878	24.1365	53.7014
chr17	56084000	56085600	SRSF1	chr17	56083999	56085600	0.0293292	153.959	179.826	chr17	56083999	56085600	0.165637	153.959	225.214	chr17	56083999	56085600	0.725125	153.959	250.957
chr17	56709118	56743650	TEX14	chr17	56709117	56743650	-0.0514	6.18693	5.49235	chr17	56709117	56743650	0.748922	6.18693	13.638	chr17	56709117	56743650	0	6.18693	6.0756
chr17	57696038	57697725	CLTC	chr17	57696037	57697725	-0.792236	277.659	152.657	chr17	57696037	57697725	-0.464597	277.659	218.362	chr17	57696037	57697725	0	277.659	253.455
chr17	57832440	57847077	PTRH2	chr17	57832439	57847077	-0.79314	35.5523	19.6148	chr17	57832439	57847077	0.000703461	35.5523	44.9328	chr17	57832439	57847077	2.10099	35.5523	145.096
chr17	57882455	57897904	MIR21	chr17	57882454	57897904	-0.631948	10.3351	6.00098	chr17	57882454	57897904	-0.583488	10.3351	7.05947	chr17	57882454	57897904	2.13019	10.3351	45.5181
chr17	57906983	57924439	MIR21	chr17	57906982	57924439	-0.690424	88.9698	54.4423	chr17	57906982	57924439	-0.223169	88.9698	85.7909	chr17	57906982	57924439	1.96652	88.9698	321.221
chr17	59362071	59387317	TBX2-AS1	chr17	59362070	59387317	-3.80526	29.3427	1.96534	chr17	59362070	59387317	-2.07651	29.3427	7.59585	chr17	59362070	59387317	-3.10674	29.3427	2.71014
chr17	60856031	60897296	2016-03-10	chr17	60856030	60897296	0.169456	12.3169	15.3585	chr17	60856030	60897296	0.498152	12.3169	21.9672	chr17	60856030	60897296	0.414363	12.3169	15.6956
chr17	62480536	62503595	POLG2	chr17	62480535	62503595	-0.57716	33.8615	22.0227	chr17	62480535	62503595	-0.694269	33.8615	23.1028	chr17	62480535	62503595	-0.51225	33.8615	19.7015
chr17	62657255	62684713	SMURF2	chr17	62657254	62684713	-1.46106	27.454	9.62595	chr17	62657254	62684713	0.26038	27.454	41.0133	chr17	62657254	62684713	-0.284177	27.454	18.7143
chr17	62915053	62935491	LRRC37A3	chr17	62915052	62935491	0.617218	2.90489	5.65182	chr17	62915052	62935491	2.26175	2.90489	20.0481	chr17	62915052	62935491	1.22539	2.90489	7.43045
chr17	62956160	62981239	AMZ2P1	chr17	62956159	62981239	0.508976	7.46073	12.3174	chr17	62956159	62981239	0.824266	7.46073	17.4541	chr17	62956159	62981239	0.273967	7.46073	9.05948
chr17	64264812	64272812	PRKCA	chr17	64264811	64272812	0	9.61319	9.23969	chr17	64264811	64272812	2.33397	9.61319	68.0674	chr17	64264811	64272812	2.52439	9.61319	58.7143
chr17	65355174	65387741	PITPNC1	chr17	65355173	65387741	-1.16384	20.7165	8.90679	chr17	65355173	65387741	-0.365236	20.7165	17.6945	chr17	65355173	65387741	-1.3987	20.7165	6.43222
chr17	65417608	65438090	PITPNC1	chr17	65417607	65438090	-0.827332	6.8294	3.42409	chr17	65417607	65438090	1.15321	6.8294	20.4185	chr17	65417607	65438090	-0.772726	6.8294	3.00801
chr17	66007068	66032500	KPNA2	chr17	66007067	66032500	0.209715	6.01308	8.17654	chr17	66007067	66032500	1.15659	6.01308	17.9155	chr17	66007067	66032500	0.665576	6.01308	9.67751
chr17	66373983	66396104	PRKAR1A	chr17	66373982	66396104	-0.0063792	62.7462	61.6238	chr17	66373982	66396104	-4.16126	62.7462	3.80178	chr17	66373982	66396104	-3.07522	62.7462	6.10779
chr17	66508030	66509525	PRKAR1A	chr17	66508029	66509525	-1.37453	328.628	120.485	chr17	66508029	66509525	-1.84364	328.628	98.5548	chr17	66508029	66509525	-1.12048	328.628	122.472
chr17	70442836	70462520	LINC00673	chr17	70442835	70462520	2.20881	2.97046	17.3698	chr17	70442835	70462520	1.32683	2.97046	10.7634	chr17	70442835	70462520	3.68569	2.97046	41.557
chr17	70598796	70611310	LINC00673	chr17	70598795	70611310	1.69755	1.76109	8.20127	chr17	70598795	70611310	2.88106	1.76109	21.1727	chr17	70598795	70611310	4.9382	1.76109	66.4278
chr17	70711922	70723920	LINC00511	chr17	70711921	70723920	0.366883	3.97353	6.66289	chr17	70711921	70723920	2.59731	3.97353	35.3957	chr17	70711921	70723920	1.18388	3.97353	10.1166
chr17	72939472	72988392	HID1-AS1	chr17	72939471	72988392	1.3957	4.65234	14.0231	chr17	72939471	72988392	0.597902	4.65234	9.20849	chr17	72939471	72988392	0.656145	4.65234	7.26278
chr17	73030588	73043802	ATP5H	chr17	73030587	73043802	-0.173271	32.9136	27.7809	chr17	73030587	73043802	-0.0896019	32.9136	33.5207	chr17	73030587	73043802	-0.153446	32.9136	24.0725
chr17	73063992	73092856	SLC16A5	chr17	73063991	73092856	2.99163	3.73986	35.6452	chr17	73063991	73092856	2.46588	3.73986	28.2233	chr17	73063991	73092856	3.11111	3.73986	33.3323
chr17	73105660	73128231	ARMC7	chr17	73105659	73128231	1.63122	5.69917	20.923	chr17	73105659	73128231	1.97779	5.69917	30.3006	chr17	73105659	73128231	2.96598	5.69917	45.3692
chr17	73178101	73202278	SUMO2	chr17	73178100	73202278	0.107313	15.4037	18.6246	chr17	73178100	73202278	0.711037	15.4037	32.2111	chr17	73178100	73202278	0.117582	15.4037	16.2064
chr17	73237840	73286473	GGA3	chr17	73237839	73286473	0	13.2717	13.7184	chr17	73237839	73286473	0	13.2717	16.5813	chr17	73237839	73286473	-0.269947	13.2717	9.08815
chr17	73425116	73439020	TMEM94	chr17	73425115	73439020	2.21378	6.40487	36.1695	chr17	73425115	73439020	0	6.40487	8.94019	chr17	73425115	73439020	0.969616	6.40487	13.2308
chr17	73680562	73703786	ITGB4	chr17	73680561	73703786	2.53974	4.89983	34.0224	chr17	73680561	73703786	1.9977	4.89983	26.6423	chr17	73680561	73703786	2.98805	4.89983	39.9514
chr17	73774948	73781947	MIR4738	chr17	73774947	73781947	-0.454411	75.8228	53.0199	chr17	73774947	73781947	0	75.8228	84.0925	chr17	73774947	73781947	0	75.8228	68.4075
chr17	73828391	73904904	TRIM47	chr17	73828390	73904904	1.20722	9.57626	24.1875	chr17	73828390	73904904	1.13625	9.57626	26.2389	chr17	73828390	73904904	0.519588	9.57626	12.9589
chr17	74525205	74554466	PRCD	chr17	74525204	74554466	-0.0509435	25.6548	24.0368	chr17	74525204	74554466	-1.04789	25.6548	13.6584	chr17	74525204	74554466	-1.01026	25.6548	10.5131
chr17	74667465	74734134	MXRA7	chr17	74667464	74734134	-0.967345	25.3133	12.7977	chr17	74667464	74734134	-0.0931747	25.3133	26.764	chr17	74667464	74734134	-1.01052	25.3133	10.6245
chr17	75231114	75251592	2016-09-09	chr17	75231113	75251592	0.116737	9.55424	12.003	chr17	75231113	75251592	0.88117	9.55424	23.1879	chr17	75231113	75251592	-0.456171	9.55424	5.40492
chr17	76304038	76393637	SOCS3	chr17	76304037	76393637	-1.62606	59.6783	19.4465	chr17	76304037	76393637	-1.29998	59.6783	27.7781	chr17	76304037	76393637	-1.5666	59.6783	17.3601
chr17	76871307	76880571	CEP295NL	chr17	76871306	76880571	-0.917815	86.2696	44.2825	chr17	76871306	76880571	-1.26991	86.2696	39.41	chr17	76871306	76880571	-1.50985	86.2696	24.932
chr17	76912080	76932237	TIMP2	chr17	76912079	76932237	-1.31549	48.3088	18.901	chr17	76912079	76932237	-1.63273	48.3088	17.2295	chr17	76912079	76932237	-0.827027	48.3088	22.7093
chr17	76954383	77034780	CANT1	chr17	76954382	77034780	0.598288	7.36811	12.2927	chr17	76954382	77034780	-0.0467607	7.36811	7.82181	chr17	76954382	77034780	-0.45813	7.36811	4.40854
chr17	77457430	77492737	RBFOX3	chr17	77457429	77492737	1.00494	0.522308	1.55533	chr17	77457429	77492737	1.05954	0.522308	1.84176	chr17	77457429	77492737	4.57055	0.522308	15.7358
chr17	77806026	77825316	CBX4	chr17	77806025	77825316	2.70853	4.73322	37.5676	chr17	77806025	77825316	0.958073	4.73322	12.7661	chr17	77806025	77825316	1.8595	4.73322	18.0034
chr17	78228043	78235402	RNF213	chr17	78228042	78235402	0.170347	35.6904	45.7982	chr17	78228042	78235402	0.334197	35.6904	58.456	chr17	78228042	78235402	1.79206	35.6904	121.047
chr17	78756416	78766548	LOC101928855	chr17	78756415	78766548	-2.31019	53.1339	10.1347	chr17	78756415	78766548	-0.43087	53.1339	43.0113	chr17	78756415	78766548	-0.726699	53.1339	26.2312
chr17	78800307	78807088	LOC101928855	chr17	78800306	78807088	-1.04838	49.7415	22.5325	chr17	78800306	78807088	0	49.7415	58.8772	chr17	78800306	78807088	-1.27863	49.7415	16.257
chr17	78864858	78866618	LOC101928855	chr17	78864857	78866618	-0.233672	81.2238	61.8619	chr17	78864857	78866618	1.0348	81.2238	223.445	chr17	78864857	78866618	-1.01237	81.2238	30.1998
chr17	79092708	79107046	MIR338	chr17	79092707	79107046	4.48523	1.56844	50.079	chr17	79092707	79107046	2.40587	1.56844	13.5334	chr17	79092707	79107046	0	1.56844	1.21368
chr17	79302737	79319754	TMEM105	chr17	79302736	79319754	0.675818	21.0652	37.7826	chr17	79302736	79319754	-0.97017	21.0652	11.4982	chr17	79302736	79319754	1.25131	21.0652	48.4825
chr17	79393628	79397640	MIR4740	chr17	79393627	79397640	0.715159	52.7919	99.7918	chr17	79393627	79397640	0	52.7919	57.7161	chr17	79393627	79397640	1.04145	52.7919	107.878
chr17	79480140	79495706	FSCN2	chr17	79480139	79495706	1.35018	13.2913	39.0194	chr17	79480139	79495706	0.91397	13.2913	32.8937	chr17	79480139	79495706	1.64726	13.2913	41.3014
chr17	79533324	79544824	NPLOC4	chr17	79533323	79544824	0	16.3477	18.2268	chr17	79533323	79544824	0.782701	16.3477	37.1524	chr17	79533323	79544824	2.2682	16.3477	78.4312
chr17	79669641	79679673	MRPL12	chr17	79669640	79679673	0.41467	22.909	35.0358	chr17	79669640	79679673	0.556433	22.909	44.0419	chr17	79669640	79679673	0	22.909	21.9462
chr17	79817823	79830127	ARHGDIA	chr17	79817822	79830127	0.0055584	55.0137	60.6677	chr17	79817822	79830127	-0.293039	55.0137	49.4181	chr17	79817822	79830127	-0.438808	55.0137	33.5304
chr17	79848384	79895655	PCYT2	chr17	79848383	79895655	0.892047	11.4942	23.5652	chr17	79848383	79895655	0.478987	11.4942	20.1827	chr17	79848383	79895655	0.951277	11.4942	21.1604
chr17	79949264	79995683	STRA13	chr17	79949263	79995683	1.63523	5.1743	18.3565	chr17	79949263	79995683	0.993337	5.1743	13.4202	chr17	79949263	79995683	0.507668	5.1743	7.27219
chr17	80163167	80186722	CCDC57	chr17	80163166	80186722	1.13012	16.3069	39.9298	chr17	80163166	80186722	0.385106	16.3069	27.1902	chr17	80163166	80186722	0.193927	16.3069	18.0568
chr17	80245511	80256245	CSNK1D	chr17	80245510	80256245	-0.617382	33.4781	20.5609	chr17	80245510	80256245	0.3857	33.4781	56.0006	chr17	80245510	80256245	0.586596	33.4781	48.7149
chr17	81005966	81042137	METRNL	chr17	81005965	81042137	0.537411	14.5489	23.366	chr17	81005965	81042137	0.213147	14.5489	21.2841	chr17	81005965	81042137	-1.96721	14.5489	2.98532
chr17	81059705	81081845	METRNL	chr17	81059704	81081845	1.82097	8.28855	33.928	chr17	81059704	81081845	0.413877	8.28855	14.6253	chr17	81059704	81081845	-0.279964	8.28855	5.28725
chr18	703140	713300	ENOSF1	chr18	703139	713300	-0.00913768	22.6204	20.7677	chr18	703139	713300	0.214734	22.6204	34.3548	chr18	703139	713300	-0.176012	22.6204	15.7549
chr18	2627716	2656406	CBX3P2	chr18	2627715	2656406	0.9535	8.1365	18.0405	chr18	2627715	2656406	0.773614	8.1365	18.1579	chr18	2627715	2656406	-1.38748	8.1365	2.40366
chr18	2961811	3000104	LPIN2	chr18	2961810	3000104	-0.87164	16.9023	8.89838	chr18	2961810	3000104	-0.173946	16.9023	16.4718	chr18	2961810	3000104	-0.9987	16.9023	6.94389
chr18	3014700	3061143	LPIN2	chr18	3014699	3061143	0.284945	2.79888	4.05258	chr18	3014699	3061143	1.97351	2.79888	14.8261	chr18	3014699	3061143	0.45588	2.79888	3.94492
chr18	3594469	3624956	DLGAP1-AS2	chr18	3594468	3624956	-0.181058	91.8831	80.9943	chr18	3594468	3624956	-0.611294	91.8831	68.4012	chr18	3594468	3624956	0.428632	91.8831	113.266
chr18	3652412	3675568	DLGAP1-AS2	chr18	3652411	3675568	1.25463	7.98317	22.0773	chr18	3652411	3675568	1.02123	7.98317	21.4127	chr18	3652411	3675568	2.63074	7.98317	49.2597
chr18	7871124	7879513	PTPRM	chr18	7871123	7879513	3.35573	1.39389	22.9851	chr18	7871123	7879513	0.629137	1.39389	4.00265	chr18	7871123	7879513	5.01766	1.39389	62.5111
chr18	8799900	8813830	MTCL1	chr18	8799899	8813830	-1.12394	43.2974	19.0655	chr18	8799899	8813830	-0.0209175	43.2974	46.8272	chr18	8799899	8813830	-0.290959	43.2974	29.1435
chr18	9613690	9688811	PPP4R1-AS1	chr18	9613689	9688811	-0.243809	11.6278	9.56927	chr18	9613689	9688811	1.14812	11.6278	31.9641	chr18	9613689	9688811	-0.292918	11.6278	7.9154
chr18	9707691	9731321	RAB31	chr18	9707690	9731321	0	6.22417	5.91703	chr18	9707690	9731321	1.51673	6.22417	23.8441	chr18	9707690	9731321	-0.199587	6.22417	4.13509
chr18	11850909	11857707	CHMP1B	chr18	11850908	11857707	-1.48012	81.3722	27.839	chr18	11850908	11857707	-0.554837	81.3722	60.4739	chr18	11850908	11857707	-0.336041	81.3722	52.8939
chr18	11995087	12015664	IMPA2	chr18	11995086	12015664	1.8006	1.81422	8.41505	chr18	11995086	12015664	3.04161	1.81422	22.6183	chr18	11995086	12015664	0.753897	1.81422	3.54567
chr18	12271640	12288912	CIDEA	chr18	12271639	12288912	-0.493437	33.1755	22.639	chr18	12271639	12288912	-1.53958	33.1755	12.3986	chr18	12271639	12288912	-4.54898	33.1755	1.03882
chr18	20680040	20723809	CABLES1	chr18	20680039	20723809	1.57255	4.45994	15.3193	chr18	20680039	20723809	0.931152	4.45994	11.2058	chr18	20680039	20723809	1.46971	4.45994	12.3009
chr18	33038499	33106973	INO80C	chr18	33038498	33106973	1.25902	4.74922	12.8032	chr18	33038498	33106973	-0.92386	4.74922	2.66511	chr18	33038498	33106973	1.11576	4.74922	9.99714
chr18	33876940	33902322	FHOD3	chr18	33876939	33902322	-0.891059	2.94158	1.33323	chr18	33876939	33902322	2.04304	2.94158	17.0774	chr18	33876939	33902322	-0.742141	2.94158	1.24348
chr18	34966224	35016265	SNORA111	chr18	34966223	35016265	2.48619	2.4718	16.4408	chr18	34966223	35016265	-1.54961	2.4718	0.835909	chr18	34966223	35016265	-1.89644	2.4718	0.477371
chr18	45528976	45531190	SMAD2	chr18	45528975	45531190	4.88446	1.62455	128.216	chr18	45528975	45531190	0	1.62455	1.96166	chr18	45528975	45531190	5.8905	1.62455	221.457
chr18	46449544	46487048	SMAD7	chr18	46449543	46487048	-0.401029	30.774	22.8715	chr18	46449543	46487048	-1.60009	30.774	11.2849	chr18	46449543	46487048	0.714217	30.774	47.0388
chr18	55396187	55457059	ATP8B1	chr18	55396186	55457059	-1.49452	10.3595	3.5261	chr18	55396186	55457059	-2.45652	10.3595	2.03855	chr18	55396186	55457059	0	10.3595	9.62083
chr18	68078688	68117964	LOC101060542	chr18	68078687	68117964	0	6.3558	6.98653	chr18	68078687	68117964	-1.22189	6.3558	2.85191	chr18	68078687	68117964	2.01793	6.3558	25.2613
chr18	74157490	74172704	ZNF516	chr18	74157489	74172704	-3.35289	56.0804	5.21791	chr18	74157489	74172704	-5.11456	56.0804	1.66023	chr18	74157489	74172704	-3.60128	56.0804	3.65165
chr18	74801255	74827747	MBP	chr18	74801254	74827747	-0.592877	24.4143	15.6104	chr18	74801254	74827747	-1.93866	24.4143	6.92727	chr18	74801254	74827747	-0.069008	24.4143	19.2416
chr19	609367	639550	POLRMT	chr19	609366	639550	1.88937	5.69249	24.5253	chr19	609366	639550	0.0209853	5.69249	7.69294	chr19	609366	639550	1.19487	5.69249	13.0891
chr19	662331	688249	FSTL3	chr19	662330	688249	1.17103	9.28435	23.889	chr19	662330	688249	-0.194468	9.28435	8.54398	chr19	662330	688249	0.522221	9.28435	13.1785
chr19	751253	753265	MISP	chr19	751252	753265	0.444707	58.5428	95.3014	chr19	751252	753265	0	58.5428	71.4502	chr19	751252	753265	1.70636	58.5428	196.426
chr19	781995	798680	PTBP1	chr19	781994	798680	0.919481	9.08434	20.171	chr19	781994	798680	0.655981	9.08434	19.1683	chr19	781994	798680	1.91588	9.08434	34.6188
chr19	1008951	1040830	CNN2	chr19	1008950	1040830	-1.00399	20.6839	9.93493	chr19	1008950	1040830	-0.382197	20.6839	17.4457	chr19	1008950	1040830	-1.16441	20.6839	7.56788
chr19	1261200	1276512	CIRBP	chr19	1261199	1276512	0	63.2411	68.3489	chr19	1261199	1276512	-0.643253	63.2411	44.9961	chr19	1261199	1276512	-0.462277	63.2411	38.3652
chr19	1408161	1416215	DAZAP1	chr19	1408160	1416215	-1.76715	64.9426	18.1271	chr19	1408160	1416215	-1.66609	64.9426	22.1256	chr19	1408160	1416215	-2.93088	64.9426	6.66944
chr19	1468149	1532063	REEP6	chr19	1468148	1532063	1.65397	2.75867	10.0835	chr19	1468148	1532063	0.257517	2.75867	4.38081	chr19	1468148	1532063	-0.290406	2.75867	1.74194
chr19	1833201	1906225	KLF16	chr19	1833200	1906225	-1.05038	17.2281	8.16521	chr19	1833200	1906225	-0.696605	17.2281	11.8922	chr19	1833200	1906225	-1.00698	17.2281	7.19388
chr19	2031984	2070160	MKNK2	chr19	2031983	2070160	0	14.6095	15.2373	chr19	2031983	2070160	0	14.6095	17.1878	chr19	2031983	2070160	0.293392	14.6095	17.0703
chr19	2456045	2476554	LMNB2	chr19	2456044	2476554	-0.742489	11.4258	6.29008	chr19	2456044	2476554	0.649791	11.4258	23.4042	chr19	2456044	2476554	0.265874	11.4258	13.6184
chr19	2494449	2611337	GADD45B	chr19	2494448	2611337	-0.623053	11.4595	7.32424	chr19	2494448	2611337	0.287627	11.4595	17.1876	chr19	2494448	2611337	0.0303045	11.4595	10.8852
chr19	3133161	3186637	LOC100996351	chr19	3133160	3186637	-0.182643	9.0082	7.58445	chr19	3133160	3186637	0.538311	9.0082	16.5505	chr19	3133160	3186637	-0.590276	9.0082	4.87134
chr19	3359667	3413942	NFIC	chr19	3359666	3413942	-0.819045	22.7567	12.6652	chr19	3359666	3413942	-1.53751	22.7567	8.73416	chr19	3359666	3413942	-1.00218	22.7567	9.52955
chr19	3428371	3460170	SMIM24	chr19	3428370	3460170	-1.29834	20.9339	8.18919	chr19	3428370	3460170	-2.12011	20.9339	5.23391	chr19	3428370	3460170	-0.542721	20.9339	11.8563
chr19	3545420	3586269	HMG20B	chr19	3545419	3586269	1.93618	7.04699	30.5208	chr19	3545419	3586269	0.992694	7.04699	18.1076	chr19	3545419	3586269	0.222002	7.04699	8.06266
chr19	4389922	4426154	CHAF1A	chr19	4389921	4426154	-1.47701	20.061	6.94723	chr19	4389921	4426154	-1.35629	20.061	8.59971	chr19	4389921	4426154	-2.24885	20.061	3.42182
chr19	5926135	5962721	CAPS	chr19	5926134	5962721	-3.61086	20.4447	1.5741	chr19	5926134	5962721	-2.1932	20.4447	4.87721	chr19	5926134	5962721	-3.60717	20.4447	1.31471
chr19	6048494	6093257	RFX2	chr19	6048493	6093257	-0.376669	26.1855	19.8016	chr19	6048493	6093257	-0.555102	26.1855	19.9117	chr19	6048493	6093257	-2.32031	26.1855	4.32962
chr19	6219944	6274244	MLLT1	chr19	6219943	6274244	-1.76744	14.3137	4.0545	chr19	6219943	6274244	-2.10852	14.3137	3.62931	chr19	6219943	6274244	-3.97995	14.3137	0.702692
chr19	6720907	6767495	TRIP10	chr19	6720906	6767495	0.81104	8.80496	17.2452	chr19	6720906	6767495	0	8.80496	10.7396	chr19	6720906	6767495	0.612713	8.80496	12.9719
chr19	7524707	7606672	C19orf45	chr19	7524706	7606672	1.47442	4.21996	13.1697	chr19	7524706	7606672	0.0392433	4.21996	5.56702	chr19	7524706	7606672	-0.114373	4.21996	3.13864
chr19	11025892	11072397	YIPF2	chr19	11025891	11072397	0	5.14539	5.53489	chr19	11025891	11072397	0.651231	5.14539	10.5386	chr19	11025891	11072397	-0.156472	5.14539	3.64215
chr19	11241497	11279983	SPC24	chr19	11241496	11279983	-1.34493	31.0523	11.9697	chr19	11241496	11279983	-1.27805	31.0523	14.2729	chr19	11241496	11279983	-0.564142	31.0523	17.649
chr19	12832529	12848407	C19orf43	chr19	12832528	12848407	-0.829744	32.2639	17.341	chr19	12832528	12848407	-0.422659	32.2639	26.2181	chr19	12832528	12848407	-0.50252	32.2639	18.6044
chr19	12868730	12918076	HOOK2	chr19	12868729	12918076	-0.784489	33.0782	18.9793	chr19	12868729	12918076	-1.71574	33.0782	11.2885	chr19	12868729	12918076	-0.0309717	33.0782	27.4795
chr19	13043955	13133457	DAND5	chr19	13043954	13133457	-1.33419	22.9966	9.04269	chr19	13043954	13133457	-1.83835	22.9966	7.24169	chr19	13043954	13133457	-2.43745	22.9966	3.56394
chr19	13243616	13292999	IER2	chr19	13243615	13292999	-0.484032	33.1263	23.4256	chr19	13243615	13292999	-0.724019	33.1263	22.5705	chr19	13243615	13292999	0.124928	33.1263	33.4388
chr19	13874750	13914333	C19orf53	chr19	13874749	13914333	-0.0959862	21.0331	19.1576	chr19	13874749	13914333	-0.755594	21.0331	13.7769	chr19	13874749	13914333	-1.3852	21.0331	6.64659
chr19	13957626	13991924	MIR181C	chr19	13957625	13991924	0.135894	43.7482	51.7173	chr19	13957625	13991924	-0.602113	43.7482	32.3856	chr19	13957625	13991924	-0.190386	43.7482	32.4604
chr19	14117394	14143432	RLN3	chr19	14117393	14143432	0	8.98245	9.12745	chr19	14117393	14143432	0.380584	8.98245	15.2811	chr19	14117393	14143432	-1.11948	8.98245	3.21303
chr19	14585895	14653894	DNAJB1	chr19	14585894	14653894	0.0378903	14.1157	15.7589	chr19	14585894	14653894	0.0849424	14.1157	18.5532	chr19	14585894	14653894	0.0682338	14.1157	13.882
chr19	16180885	16189636	TPM4	chr19	16180884	16189636	-0.562785	74.1095	48.3942	chr19	16180884	16189636	-1.21089	74.1095	35.0303	chr19	16180884	16189636	-0.389809	74.1095	46.6732
chr19	16434860	16462811	KLF2	chr19	16434859	16462811	-0.754453	19.9698	11.349	chr19	16434859	16462811	0.225455	19.9698	29.4033	chr19	16434859	16462811	-2.2576	19.9698	3.34117
chr19	17190097	17201299	MYO9B	chr19	17190096	17201299	-2.95566	48.581	5.87227	chr19	17190096	17201299	-2.9076	48.581	6.89583	chr19	17190096	17201299	-2.91076	48.581	5.07516
chr19	17218174	17256452	MYO9B	chr19	17218173	17256452	-1.41142	16.0981	5.80253	chr19	17218173	17256452	-1.13088	16.0981	8.03232	chr19	17218173	17256452	-2.00092	16.0981	3.25022
chr19	17325581	17379471	NR2F6	chr19	17325580	17379471	0.84435	6.81067	13.7116	chr19	17325580	17379471	0	6.81067	8.59294	chr19	17325580	17379471	1.13523	6.81067	14.4536
chr19	18302904	18335328	RAB3A	chr19	18302903	18335328	-1.70807	29.7136	8.83431	chr19	18302903	18335328	-2.43856	29.7136	6.01882	chr19	18302903	18335328	-2.99082	29.7136	3.02361
chr19	18385233	18416310	MIR3188	chr19	18385232	18416310	0.203707	40.0327	49.8031	chr19	18385232	18416310	-0.98078	40.0327	22.6637	chr19	18385232	18416310	0.0134558	40.0327	37.6542
chr19	18475239	18499276	GDF15	chr19	18475238	18499276	0.297961	22.0052	29.9447	chr19	18475238	18499276	-1.05321	22.0052	11.5257	chr19	18475238	18499276	0.0583505	22.0052	21.9127
chr19	18564355	18632909	ELL	chr19	18564354	18632909	-0.485778	20.4116	14.3675	chr19	18564354	18632909	-1.59161	20.4116	7.5681	chr19	18564354	18632909	-2.31682	20.4116	3.40417
chr19	19475291	19516236	GATAD2A	chr19	19475290	19516236	0.65462	8.43656	14.9353	chr19	19475290	19516236	0.462199	8.43656	14.9032	chr19	19475290	19516236	-1.25975	8.43656	2.79829
chr19	19716999	19739805	PBX4	chr19	19716998	19739805	3.46425	1.63691	23.9977	chr19	19716998	19739805	2.29727	1.63691	12.1962	chr19	19716998	19739805	0	1.63691	1.6209
chr19	31704390	31724649	TSHZ3	chr19	31704389	31724649	-5.2875	32.5692	0.737486	chr19	31704389	31724649	-4.05391	32.5692	2.05378	chr19	31704389	31724649	-4.20826	32.5692	1.33382
chr19	32836448	32842938	ZNF507	chr19	32836447	32842938	0.0971257	22.1052	27.9317	chr19	32836447	32842938	1.04727	22.1052	61.3238	chr19	32836447	32842938	0.621089	22.1052	34.6544
chr19	32853759	32864887	ZNF507	chr19	32853758	32864887	0.369162	15.7625	23.7204	chr19	32853758	32864887	0.716003	15.7625	34.3511	chr19	32853758	32864887	1.94844	15.7625	60.8795
chr19	33516736	33533256	RHPN2	chr19	33516735	33533256	2.24203	0.735095	5.56809	chr19	33516735	33533256	2.54	0.735095	7.79648	chr19	33516735	33533256	5.398	0.735095	42.5542
chr19	33554823	33572514	RHPN2	chr19	33554822	33572514	0.751399	5.16101	10.5882	chr19	33554822	33572514	1.93676	5.16101	27.3652	chr19	33554822	33572514	2.3901	5.16101	28.3124
chr19	34286008	34311942	KCTD15	chr19	34286007	34311942	2.33948	3.46864	21.3505	chr19	34286007	34311942	0	3.46864	4.2793	chr19	34286007	34311942	2.63799	3.46864	22.6106
chr19	34662604	34664018	LSM14A	chr19	34662603	34664018	0	201.534	200.194	chr19	34662603	34664018	1.00366	201.534	522.023	chr19	34662603	34664018	0	201.534	175.699
chr19	34849646	34856963	GPI	chr19	34849645	34856963	1.06891	8.9738	23.6019	chr19	34849645	34856963	2.31581	8.9738	63.6623	chr19	34849645	34856963	2.64847	8.9738	60.5901
chr19	35158247	35169312	ZNF302	chr19	35158246	35169312	0	20.7705	19.5781	chr19	35158246	35169312	1.253	20.7705	64.6077	chr19	35158246	35169312	-0.0493557	20.7705	15.8145
chr19	35224449	35225907	ZNF181	chr19	35224448	35225907	-0.581094	152.296	93.5819	chr19	35224448	35225907	0.242069	152.296	236.129	chr19	35224448	35225907	-0.317733	152.296	95.7947
chr19	35490346	35498194	GRAMD1A	chr19	35490345	35498194	0.184416	21.6617	28.7531	chr19	35490345	35498194	1.39927	21.6617	75.8221	chr19	35490345	35498194	2.88834	21.6617	160.522
chr19	36119203	36120643	RBM42	chr19	36119202	36120643	-0.653057	90.209	50.8381	chr19	36119202	36120643	0.846296	90.209	219.301	chr19	36119202	36120643	0	90.209	81.2386
chr19	36230710	36249508	LIN37	chr19	36230709	36249508	-1.97612	56.6582	14.0069	chr19	36230709	36249508	-0.0302387	56.6582	61.9241	chr19	36230709	36249508	-0.816829	56.6582	26.8982
chr19	36545358	36546253	WDR62	chr19	36545357	36546253	0	80.8228	87.7343	chr19	36545357	36546253	1.68123	80.8228	366.418	chr19	36545357	36546253	0.907454	80.8228	162.984
chr19	36605077	36631807	TBCB	chr19	36605076	36631807	0.0343495	16.7763	19.1443	chr19	36605076	36631807	1.29944	16.7763	52.3102	chr19	36605076	36631807	1.39605	16.7763	42.2854
chr19	36704984	36717049	ZNF565	chr19	36704983	36717049	-1.36282	46.3365	17.2162	chr19	36704983	36717049	-0.0479728	46.3365	49.0481	chr19	36704983	36717049	-0.304366	46.3365	30.8083
chr19	38422578	38432730	SIPA1L3	chr19	38422577	38432730	1.5066	4.9175	17.9945	chr19	38422577	38432730	1.41526	4.9175	19.2582	chr19	38422577	38432730	4.6942	4.9175	140.575
chr19	38489735	38495056	SIPA1L3	chr19	38489734	38495056	-4.34897	96.0951	4.25314	chr19	38489734	38495056	-2.07857	96.0951	24.4654	chr19	38489734	38495056	-0.667304	96.0951	49.3548
chr19	38780954	38807338	C19orf33	chr19	38780953	38807338	0.901293	9.64884	20.5448	chr19	38780953	38807338	1.54447	9.64884	36.5254	chr19	38780953	38807338	2.02153	9.64884	38.4072
chr19	39109196	39157430	ACTN4	chr19	39109195	39157430	0	30.8195	31.9392	chr19	39109195	39157430	-0.298607	30.8195	28.1726	chr19	39109195	39157430	1.30516	30.8195	70.4718
chr19	39174473	39210504	CAPN12	chr19	39174472	39210504	-0.119554	24.8292	22.2933	chr19	39174472	39210504	-0.379934	24.8292	21.1747	chr19	39174472	39210504	1.77654	24.8292	79.6239
chr19	39321788	39356175	HNRNPL	chr19	39321787	39356175	0	22.1053	21.6519	chr19	39321787	39356175	1.18619	22.1053	62.6311	chr19	39321787	39356175	1.08053	22.1053	44.013
chr19	39420670	39422207	MRPS12	chr19	39420669	39422207	0	94.1706	94.9012	chr19	39420669	39422207	0.717333	94.1706	207.912	chr19	39420669	39422207	0.821412	94.1706	169.308
chr19	39465615	39467482	FBXO17	chr19	39465614	39467482	-1.29792	32.7475	10.8638	chr19	39465614	39467482	1.26952	32.7475	113.543	chr19	39465614	39467482	2.98148	32.7475	280.244
chr19	39832152	39864042	SAMD4B	chr19	39832151	39864042	-2.08285	19.0829	4.29357	chr19	39832151	39864042	-0.802046	19.0829	11.9759	chr19	39832151	39864042	-1.42212	19.0829	5.80275
chr19	39881210	39903863	ZFP36	chr19	39881209	39903863	-0.754707	73.9799	43.3605	chr19	39881209	39903863	0.183085	73.9799	102.731	chr19	39881209	39903863	0.316572	73.9799	85.1996
chr19	39918745	39936884	RPS16	chr19	39918744	39936884	0.218838	35.4332	45.3544	chr19	39918744	39936884	1.17441	35.4332	100.083	chr19	39918744	39936884	0.787165	35.4332	57.9139
chr19	39970691	39972089	TIMM50	chr19	39970690	39972089	0	73.9479	78.4669	chr19	39970690	39972089	1.34421	73.9479	257.785	chr19	39970690	39972089	0.180447	73.9479	87.8498
chr19	40022629	40030885	EID2B	chr19	40022628	40030885	-0.288306	18.6303	13.7269	chr19	40022628	40030885	1.09185	18.6303	53.06	chr19	40022628	40030885	0.0863837	18.6303	20.1472
chr19	40048388	40060217	EID2	chr19	40048387	40060217	0	1.14065	1.4421	chr19	40048387	40060217	4.25174	1.14065	38.6778	chr19	40048387	40060217	0.302477	1.14065	1.94623
chr19	40441556	40477503	PSMC4	chr19	40441555	40477503	0.0727728	4.44191	5.48088	chr19	40441555	40477503	-1.08696	4.44191	2.12856	chr19	40441555	40477503	2.49731	4.44191	25.2131
chr19	40909691	40951110	SERTAD1	chr19	40909690	40951110	-0.559745	24.4879	16.2423	chr19	40909690	40951110	-1.77563	24.4879	7.91216	chr19	40909690	40951110	0.797308	24.4879	39.7716
chr19	41075851	41119771	LTBP4	chr19	41075850	41119771	1.49681	6.68739	21.3494	chr19	41075850	41119771	-0.317291	6.68739	5.70772	chr19	41075850	41119771	1.20196	6.68739	15.0101
chr19	41221082	41222686	ADCK4	chr19	41221081	41222686	-1.30435	242.133	92.2943	chr19	41221081	41222686	-2.58744	242.133	42.3977	chr19	41221081	41222686	0.650578	242.133	366.978
chr19	41724513	41732806	AXL	chr19	41724512	41732806	-0.774962	122.238	69.7939	chr19	41724512	41732806	-1.51654	122.238	47.3447	chr19	41724512	41732806	0	122.238	110.96
chr19	41803633	41816715	CCDC97	chr19	41803632	41816715	-1.88395	52.2923	13.5896	chr19	41803632	41816715	-2.48167	52.2923	10.1436	chr19	41803632	41816715	-0.880177	52.2923	23.3983
chr19	41833105	41886296	TGFB1	chr19	41833104	41886296	-0.00835155	13.0393	12.5534	chr19	41833104	41886296	-1.54773	13.0393	4.88043	chr19	41833104	41886296	0.144224	13.0393	13.6458
chr19	42746877	42759194	ERF	chr19	42746876	42759194	-0.997846	45.4616	21.8019	chr19	42746876	42759194	-1.50887	45.4616	17.3441	chr19	42746876	42759194	0.702967	45.4616	70.4387
chr19	42771995	42784670	CIC	chr19	42771994	42784670	-0.745457	38.8906	22.1362	chr19	42771994	42784670	-1.10531	38.8906	19.5849	chr19	42771994	42784670	0.172866	38.8906	42.0144
chr19	44173228	44192005	PLAUR	chr19	44173227	44192005	0.3815	12.1683	18.194	chr19	44173227	44192005	1.12508	12.1683	34.6578	chr19	44173227	44192005	0.111226	12.1683	13.0612
chr19	44258288	44270060	SMG9	chr19	44258287	44270060	0	37.1742	38.3343	chr19	44258287	44270060	1.93436	37.1742	180.038	chr19	44258287	44270060	0.839013	37.1742	63.8478
chr19	45146785	45147986	PVR	chr19	45146784	45147986	-0.260626	99.9131	73.7017	chr19	45146784	45147986	1.07522	99.9131	286.065	chr19	45146784	45147986	0.0909367	99.9131	110.341
chr19	45180221	45198628	CEACAM16	chr19	45180220	45198628	-0.856417	8.45445	4.18562	chr19	45180220	45198628	2.37956	8.45445	58.6186	chr19	45180220	45198628	2.69907	8.45445	55.2621
chr19	45221479	45229052	CEACAM16	chr19	45221478	45229052	1.455	4.27586	15.9143	chr19	45221478	45229052	3.49745	4.27586	74.4329	chr19	45221478	45229052	4.86145	4.27586	144.571
chr19	45244694	45288138	MIR8085	chr19	45244693	45288138	-0.974958	26.4422	13.1779	chr19	45244693	45288138	0.681435	26.4422	52.2628	chr19	45244693	45288138	0.578422	26.4422	36.8032
chr19	45371924	45379098	TOMM40	chr19	45371923	45379098	-1.74188	4.51363	0.986825	chr19	45371923	45379098	3.58672	4.51363	83.581	chr19	45371923	45379098	-0.945431	4.51363	1.44626
chr19	45393263	45395220	TOMM40	chr19	45393262	45395220	-0.812074	76.2678	38.8383	chr19	45393262	45395220	1.27623	76.2678	247.19	chr19	45393262	45395220	0.0366896	76.2678	79.8829
chr19	45409189	45430507	APOC1	chr19	45409188	45430507	-0.957663	3.22805	1.3834	chr19	45409188	45430507	2.66953	3.22805	29.121	chr19	45409188	45430507	1.50795	3.22805	9.88196
chr19	45457768	45459201	CLPTM1	chr19	45457767	45459201	-1.15089	129.857	52.9136	chr19	45457767	45459201	0.914843	129.857	323.495	chr19	45457767	45459201	0.0958646	129.857	139.601
chr19	45595622	45601588	PPP1R37	chr19	45595621	45601588	-0.970377	43.0423	20.3031	chr19	45595621	45601588	1.49455	43.0423	157.337	chr19	45595621	45601588	-0.287621	43.0423	27.8973
chr19	45681101	45682709	BLOC1S3	chr19	45681100	45682709	-1.15147	129.152	52.9797	chr19	45681100	45682709	0.324201	129.152	212.697	chr19	45681100	45682709	-1.47992	129.152	35.404
chr19	45873211	45880256	ERCC2	chr19	45873210	45880256	-0.439641	18.3212	11.9875	chr19	45873210	45880256	2.01225	18.3212	99.7337	chr19	45873210	45880256	-0.178556	18.3212	12.2268
chr19	45908984	45909954	CD3EAP	chr19	45908983	45909954	-0.23973	134.8	101.57	chr19	45908983	45909954	1.83151	134.8	646.956	chr19	45908983	45909954	0.539036	134.8	201.047
chr19	45926998	45928231	ERCC1	chr19	45926997	45928231	-1.23976	184.803	71.655	chr19	45926997	45928231	0.746588	184.803	405.288	chr19	45926997	45928231	0.389222	184.803	240.1
chr19	45942895	46011601	FOSB	chr19	45942894	46011601	-0.690894	27.2927	16.7611	chr19	45942894	46011601	0.401783	27.2927	43.9941	chr19	45942894	46011601	-1.02813	27.2927	11.3431
chr19	46071725	46088674	OPA3	chr19	46071724	46088674	-1.29333	25.7671	9.94979	chr19	46071724	46088674	0.0143157	25.7671	33.0904	chr19	46071724	46088674	0.314782	25.7671	30.84
chr19	46170846	46196354	MIR642B	chr19	46170845	46196354	-0.277744	12.4312	9.62088	chr19	46170845	46196354	0.683489	12.4312	25.6831	chr19	46170845	46196354	-0.248643	12.4312	8.37744
chr19	46219777	46234843	FBXO46	chr19	46219776	46234843	-0.55013	14.7773	9.28024	chr19	46219776	46234843	0.853413	14.7773	34.9335	chr19	46219776	46234843	1.03085	14.7773	29.8948
chr19	46683833	46726346	DKFZp434J0226	chr19	46683832	46726346	3.59695	1.1109	17.3665	chr19	46683832	46726346	1.00767	1.1109	3.30515	chr19	46683832	46726346	3.49347	1.1109	13.9178
chr19	47353218	47394722	AP2S1	chr19	47353217	47394722	-0.378149	14.5435	10.7742	chr19	47353217	47394722	0	14.5435	16.8388	chr19	47353217	47394722	0.249043	14.5435	16.436
chr19	47615300	47647058	SAE1	chr19	47615299	47647058	-0.300792	19.0065	14.86	chr19	47615299	47647058	-0.301123	19.0065	16.9116	chr19	47615299	47647058	0.160594	19.0065	20.2102
chr19	47729782	47761491	BBC3	chr19	47729781	47761491	-0.872421	28.1566	14.9673	chr19	47729781	47761491	-1.19215	28.1566	13.6282	chr19	47729781	47761491	-0.379844	28.1566	18.0496
chr19	48201172	48233434	EHD2	chr19	48201171	48233434	-1.0832	19.6576	8.92187	chr19	48201171	48233434	-1.26106	19.6576	8.96399	chr19	48201171	48233434	0.292968	19.6576	22.8596
chr19	49043326	49123379	SULT2B1	chr19	49043325	49123379	0.346384	4.33199	6.1968	chr19	49043325	49123379	-0.24271	4.33199	3.92633	chr19	49043325	49123379	2.70387	4.33199	27.2535
chr19	49375677	49376898	PPP1R15A	chr19	49375676	49376898	-1.07035	392.375	177.794	chr19	49375676	49376898	-2.17311	392.375	93.1716	chr19	49375676	49376898	-0.984815	392.375	160.724
chr19	49457565	49467953	BAX	chr19	49457564	49467953	-0.431823	30.9562	21.5301	chr19	49457564	49467953	-1.49914	30.9562	11.5902	chr19	49457564	49467953	1.97004	30.9562	117.613
chr19	49990875	50000564	SNORD35A	chr19	49990874	50000564	-0.158026	38.5739	32.6973	chr19	49990874	50000564	-0.711395	38.5739	25.2857	chr19	49990874	50000564	1.00659	38.5739	74.8509
chr19	50167883	50181259	IRF3	chr19	50167882	50181259	-0.884509	27.7739	14.1745	chr19	50167882	50181259	-1.12654	27.7739	13.6093	chr19	50167882	50181259	0.418054	27.7739	35.9341
chr19	50353773	50388518	PNKP	chr19	50353772	50388518	-0.958786	30.9004	15.5465	chr19	50353772	50388518	-1.83104	30.9004	9.62057	chr19	50353772	50388518	-0.0908357	30.9004	24.3681
chr19	50860531	50888376	NR1H2	chr19	50860530	50888376	-0.198884	10.0795	8.19278	chr19	50860530	50888376	1.19573	10.0795	29.8379	chr19	50860530	50888376	0.203484	10.0795	11.4009
chr19	54040679	54058496	ZNF331	chr19	54040678	54058496	0.89204	23.3759	48.3924	chr19	54040678	54058496	0.730292	23.3759	49.3132	chr19	54040678	54058496	-0.543033	23.3759	12.9823
chr19	54345896	54372478	MYADM	chr19	54345895	54372478	0.393614	25.1438	36.2723	chr19	54345895	54372478	-0.691687	25.1438	17.0989	chr19	54345895	54372478	0.600025	25.1438	36.0717
chr19	54483725	54495468	MIR935	chr19	54483724	54495468	1.69563	1.915	8.87736	chr19	54483724	54495468	0	1.915	2.72157	chr19	54483724	54495468	4.76151	1.915	63.7109
chr19	54511033	54524217	CACNG6	chr19	54511032	54524217	1.17071	3.17262	9.39555	chr19	54511032	54524217	0.134884	3.17262	5.25599	chr19	54511032	54524217	4.08918	3.17262	60.8634
chr19	54683223	54715283	TSEN34	chr19	54683222	54715283	-0.334661	34.2878	26.6543	chr19	54683222	54715283	-0.461858	34.2878	27.7758	chr19	54683222	54715283	-0.387792	34.2878	21.9922
chr19	55838716	55897746	COX6B2	chr19	55838715	55897746	1.10232	6.7053	16.0868	chr19	55838715	55897746	0.237053	6.7053	10.0816	chr19	55838715	55897746	1.59746	6.7053	19.5198
chr19	55972539	56015631	NAT14	chr19	55972538	56015631	0.25681	18.6002	24.2786	chr19	55972538	56015631	-0.0609916	18.6002	19.7422	chr19	55972538	56015631	-0.993905	18.6002	7.72829
chr19	56028436	56061799	SBK2	chr19	56028435	56061799	1.30707	7.91363	22.2679	chr19	56028435	56061799	0.810451	7.91363	18.003	chr19	56028435	56061799	1.50632	7.91363	22.0275
chr19	56091505	56117695	FIZ1	chr19	56091504	56117695	0	15.0785	15.2327	chr19	56091504	56117695	0.0819893	15.0785	20.3719	chr19	56091504	56117695	1.23832	15.0785	34.255
chr19	56135724	56166986	ZNF580	chr19	56135723	56166986	0	25.2644	27.5896	chr19	56135723	56166986	0	25.2644	30.3363	chr19	56135723	56166986	0.0379618	25.2644	24.4725
chr19	58304565	58331758	ZNF552	chr19	58304564	58331758	0	8.31976	9.41223	chr19	58304564	58331758	1.18963	8.31976	24.7904	chr19	58304564	58331758	-0.174463	8.31976	5.79539
chr19	58891614	58920644	RNF225	chr19	58891613	58920644	0.0554951	20.715	23.7364	chr19	58891613	58920644	0.635043	20.715	40.378	chr19	58891613	58920644	0	20.715	18.8105
chr19	58978400	58988147	ZNF446	chr19	58978399	58988147	-0.949551	31.6998	15.322	chr19	58978399	58988147	0	31.6998	36.2561	chr19	58978399	58988147	-0.946918	31.6998	13.0404
chr19	59010266	59031580	SLC27A5	chr19	59010265	59031580	0.420109	9.11621	14.1243	chr19	59010265	59031580	0.81809	9.11621	21.1901	chr19	59010265	59031580	0.379841	9.11621	11.8768
chr19	59049416	59071043	MIR6807	chr19	59049415	59071043	-0.124887	29.1365	25.7853	chr19	59049415	59071043	-0.693209	29.1365	19.7529	chr19	59049415	59071043	0.0512659	29.1365	28.6926
chr19	59084309	59097898	CENPBD1P1	chr19	59084308	59097898	-1.00471	40.9748	19.5521	chr19	59084308	59097898	-1.83667	40.9748	12.4151	chr19	59084308	59097898	-0.695599	40.9748	20.7039
chr2	1724592	1760045	PXDN	chr2	1724591	1760045	-1.85746	34.5714	9.32341	chr2	1724591	1760045	-1.9375	34.5714	10.0288	chr2	1724591	1760045	-4.36784	34.5714	1.31709
chr2	3583225	3606732	RNASEH1	chr2	3583224	3606732	-1.00407	25.4479	12.1806	chr2	3583224	3606732	-0.122681	25.4479	25.6324	chr2	3583224	3606732	-0.467905	25.4479	15.1279
chr2	8768267	8802783	ID2-AS1	chr2	8768266	8802783	-1.04697	7.7405	3.46783	chr2	8768266	8802783	1.32125	7.7405	25.0506	chr2	8768266	8802783	1.2845	7.7405	18.4764
chr2	9695534	9713166	ADAM17	chr2	9695533	9713166	-1.30162	18.6214	7.05394	chr2	9695533	9713166	0	18.6214	23.2133	chr2	9695533	9713166	0	18.6214	16.0733
chr2	9770178	9797090	YWHAQ	chr2	9770177	9797090	-0.898618	12.7353	6.41146	chr2	9770177	9797090	0.260489	12.7353	19.5791	chr2	9770177	9797090	0.0428547	12.7353	12.7761
chr2	9941471	9984389	TAF1B	chr2	9941470	9984389	0	5.35534	5.66623	chr2	9941470	9984389	1.17242	5.35534	15.7555	chr2	9941470	9984389	0	5.35534	4.90359
chr2	10169420	10197837	KLF11	chr2	10169419	10197837	1.18448	3.5771	9.81119	chr2	10169419	10197837	1.60985	3.5771	15.0022	chr2	10169419	10197837	-0.421614	3.5771	1.96651
chr2	10545237	10549117	HPCAL1	chr2	10545236	10549117	2.74016	5.91075	56.2114	chr2	10545236	10549117	1.74948	5.91075	32.3159	chr2	10545236	10549117	3.91423	5.91075	109.068
chr2	20100955	20112389	TTC32	chr2	20100954	20112389	-0.707544	32.7268	18.9073	chr2	20100954	20112389	0	32.7268	39.8271	chr2	20100954	20112389	-0.0868943	32.7268	24.9082
chr2	20251132	20272382	LAPTM4A	chr2	20251131	20272382	-1.25619	36.0032	14.5735	chr2	20251131	20272382	-1.93597	36.0032	10.2995	chr2	20251131	20272382	-0.382991	36.0032	22.9147
chr2	20543208	20551388	PUM2	chr2	20543207	20551388	0	19.4081	17.9024	chr2	20543207	20551388	0.883535	19.4081	47.7736	chr2	20543207	20551388	0.588096	19.4081	29.5436
chr2	20624386	20647498	RHOB	chr2	20624385	20647498	-0.059162	12.8636	11.559	chr2	20624385	20647498	0.579376	12.8636	24.8055	chr2	20624385	20647498	-0.0742623	12.8636	9.765
chr2	20709978	20740278	HS1BP3-IT1	chr2	20709977	20740278	1.87254	5.52207	23.5529	chr2	20709977	20740278	1.03053	5.52207	14.9959	chr2	20709977	20740278	-1.15116	5.52207	1.88354
chr2	20778583	20826516	HS1BP3-IT1	chr2	20778582	20826516	-0.547564	18.5421	12.3579	chr2	20778582	20826516	0.27468	18.5421	27.844	chr2	20778582	20826516	-1.06967	18.5421	7.33114
chr2	20833556	20851484	HS1BP3	chr2	20833555	20851484	-0.0698188	9.3326	8.05693	chr2	20833555	20851484	1.03732	9.3326	25.4631	chr2	20833555	20851484	-0.849365	9.3326	3.94897
chr2	24298544	24308190	FAM228B	chr2	24298543	24308190	-0.606726	21.6342	13.0089	chr2	24298543	24308190	0	21.6342	25.7572	chr2	24298543	24308190	1.13475	21.6342	47.1836
chr2	25194005	25195708	DNAJC27	chr2	25194004	25195708	-1.60744	287.194	89.4187	chr2	25194004	25195708	-0.973753	287.194	158.528	chr2	25194004	25195708	-0.856333	287.194	128.9
chr2	26234485	26241620	RAB10	chr2	26234484	26241620	0.735662	9.51783	19.8287	chr2	26234484	26241620	1.45353	9.51783	37.091	chr2	26234484	26241620	3.15458	9.51783	90.8855
chr2	26256028	26267543	RAB10	chr2	26256027	26267543	-0.196487	17.381	13.8895	chr2	26256027	26267543	0.321778	17.381	28.637	chr2	26256027	26267543	1.48948	17.381	48.5274
chr2	26981094	26987713	SLC35F6	chr2	26981093	26987713	-0.293379	36.2147	27.3285	chr2	26981093	26987713	0.0920515	36.2147	50.4281	chr2	26981093	26987713	0.262433	36.2147	43.0087
chr2	27434858	27440960	CAD	chr2	27434857	27440960	-0.53105	57.1182	37.2074	chr2	27434857	27440960	-0.0504912	57.1182	59.2131	chr2	27434857	27440960	0	57.1182	46.4041
chr2	27578910	27604202	EIF2B4	chr2	27578909	27604202	-0.94963	29.5027	14.7794	chr2	27578909	27604202	-0.158799	29.5027	29.1897	chr2	27578909	27604202	-0.0298486	29.5027	24.0136
chr2	27928694	27946773	SUPT7L	chr2	27928693	27946773	0.315279	10.8469	15.6247	chr2	27928693	27946773	1.11046	10.8469	30.839	chr2	27928693	27946773	2.02675	10.8469	43.9368
chr2	27958055	27995262	MRPL33	chr2	27958054	27995262	0	5.89928	6.52395	chr2	27958054	27995262	1.31819	5.89928	19.2426	chr2	27958054	27995262	0.00413692	5.89928	5.89736
chr2	28021489	28033355	MRPL33	chr2	28021488	28033355	-0.886918	35.1362	17.9935	chr2	28021488	28033355	0.595889	35.1362	67.5449	chr2	28021488	28033355	0.219147	35.1362	39.4499
chr2	28169246	28178598	MIR4263	chr2	28169245	28178598	-1.23279	9.1854	3.31423	chr2	28169245	28178598	0.831451	9.1854	22.8188	chr2	28169245	28178598	2.26445	9.1854	46.4363
chr2	28491723	28499759	LOC100505716	chr2	28491722	28499759	-0.213532	22.7221	17.8417	chr2	28491722	28499759	1.0565	22.7221	62.4936	chr2	28491722	28499759	1.69856	22.7221	73.676
chr2	28806580	28819608	PLB1	chr2	28806579	28819608	-0.250488	22.06	17.3173	chr2	28806579	28819608	0.537297	22.06	41.387	chr2	28806579	28819608	0.291816	22.06	26.482
chr2	28833178	28857402	PLB1	chr2	28833177	28857402	0.490426	6.57287	10.8189	chr2	28833177	28857402	1.05018	6.57287	18.1491	chr2	28833177	28857402	-1.12464	6.57287	2.27565
chr2	29330911	29353922	CLIP4	chr2	29330910	29353922	-0.663165	20.4648	12.3147	chr2	29330910	29353922	0.465552	20.4648	35.7858	chr2	29330910	29353922	1.69869	20.4648	63.4646
chr2	30496274	30498402	LBH	chr2	30496273	30498402	0.948917	19.8595	50.4096	chr2	30496273	30498402	-2.34039	19.8595	3.28619	chr2	30496273	30498402	3.13438	19.8595	196.588
chr2	30887320	30889357	CAPN13	chr2	30887319	30889357	-2.86928	250.058	32.034	chr2	30887319	30889357	-2.19374	250.058	58.685	chr2	30887319	30889357	-1.28586	250.058	83.0588
chr2	33358723	33392161	LTBP1	chr2	33358722	33392161	-4.65852	26.768	0.980353	chr2	33358722	33392161	-4.319	26.768	1.41833	chr2	33358722	33392161	-3.81489	26.768	1.49667
chr2	36599766	36631615	CRIM1	chr2	36599765	36631615	0	15.3369	16.4279	chr2	36599765	36631615	0.175044	15.3369	21.9132	chr2	36599765	36631615	1.8751	15.3369	53.6597
chr2	36788335	36807094	FEZ2	chr2	36788334	36807094	-0.402489	17.0951	12.134	chr2	36788334	36807094	0.0927575	17.0951	23.4794	chr2	36788334	36807094	1.23302	17.0951	39.0426
chr2	37915833	37939164	CDC42EP3	chr2	37915832	37939164	-0.748203	6.38105	3.39786	chr2	37915832	37939164	1.50462	6.38105	24.2223	chr2	37915832	37939164	-0.478005	6.38105	3.48389
chr2	39696798	39721869	LOC728730	chr2	39696797	39721869	0	10.4053	10.0665	chr2	39696797	39721869	0.360678	10.4053	17.3627	chr2	39696797	39721869	-0.837596	10.4053	4.57861
chr2	42359783	42369792	EML4	chr2	42359782	42369792	-1.75672	42.5531	11.8577	chr2	42359782	42369792	-1.14615	42.5531	20.6957	chr2	42359782	42369792	0.309457	42.5531	50.7962
chr2	43301550	43314448	LOC102723854	chr2	43301549	43314448	-1.08864	88.676	40.8229	chr2	43301549	43314448	-1.5025	88.676	34.8044	chr2	43301549	43314448	-2.01912	88.676	18.1259
chr2	43385527	43427494	ZFP36L2	chr2	43385526	43427494	3.22169	4.08341	44.2608	chr2	43385526	43427494	0.886835	4.08341	10.0269	chr2	43385526	43427494	2.62123	4.08341	25.1431
chr2	43446042	43454965	ZFP36L2	chr2	43446041	43454965	0.890342	96.2697	194.394	chr2	43446041	43454965	-1.30143	96.2697	43.1193	chr2	43446041	43454965	-0.0624255	96.2697	76.9395
chr2	47074759	47085908	LINC01119	chr2	47074758	47085908	-0.843288	65.3516	35.2311	chr2	47074758	47085908	-1.46394	65.3516	25.9839	chr2	47074758	47085908	0.0278727	65.3516	63.0236
chr2	47100264	47116341	MCFD2	chr2	47100263	47116341	-1.50539	63.5612	21.8111	chr2	47100263	47116341	-3.32213	63.5612	6.91198	chr2	47100263	47116341	-0.075595	63.5612	50.5909
chr2	47181928	47195831	MCFD2	chr2	47181927	47195831	1.07259	23.3244	55.2786	chr2	47181927	47195831	-0.802005	23.3244	14.2534	chr2	47181927	47195831	1.07967	23.3244	47.8971
chr2	47260533	47271437	MCFD2	chr2	47260532	47271437	-0.577004	122.379	80.7569	chr2	47260532	47271437	-1.03802	122.379	66.6894	chr2	47260532	47271437	-1.18172	122.379	45.2891
chr2	47296572	47316831	C2orf61	chr2	47296571	47316831	-1.18484	61.6527	26.6018	chr2	47296571	47316831	-1.51453	61.6527	24.0529	chr2	47296571	47316831	-0.293902	61.6527	42.3676
chr2	47418649	47436340	CALM2	chr2	47418648	47436340	-0.0448111	18.2034	16.585	chr2	47418648	47436340	0.513257	18.2034	33.4135	chr2	47418648	47436340	0.825403	18.2034	31.3795
chr2	54751559	54785492	RPL23AP32	chr2	54751558	54785492	1.1609	7.19748	18.3764	chr2	54751558	54785492	0.406545	7.19748	12.4377	chr2	54751558	54785492	1.6279	7.19748	21.8741
chr2	54799712	54817544	SPTBN1	chr2	54799711	54817544	0.80855	10.644	21.5935	chr2	54799711	54817544	-0.0833677	10.644	10.4399	chr2	54799711	54817544	2.03379	10.644	43.4058
chr2	55265561	55278856	RTN4	chr2	55265560	55278856	-0.109341	45.7036	40.8368	chr2	55265560	55278856	-0.978989	45.7036	25.346	chr2	55265560	55278856	0	45.7036	39.722
chr2	55327173	55348124	RTN4	chr2	55327172	55348124	-1.28603	28.5094	11.2052	chr2	55327172	55348124	-0.508081	28.5094	21.9509	chr2	55327172	55348124	-1.06948	28.5094	11.1075
chr2	55999248	56013815	PNPT1	chr2	55999247	56013815	2.70352	1.63641	15.0822	chr2	55999247	56013815	3.19098	1.63641	24.0783	chr2	55999247	56013815	3.62633	1.63641	24.597
chr2	56088863	56113061	EFEMP1	chr2	56088862	56113061	-0.64507	30.1116	18.6384	chr2	56088862	56113061	-1.92066	30.1116	8.69173	chr2	56088862	56113061	-1.78164	30.1116	7.15588
chr2	58108562	58110393	VRK2	chr2	58108561	58110393	1.11446	24.7977	69.9636	chr2	58108561	58110393	1.03306	24.7977	75.4141	chr2	58108561	58110393	3.60813	24.7977	337.791
chr2	61763814	61766471	XPO1	chr2	61763813	61766471	0	94.9344	102.295	chr2	61763813	61766471	-0.217895	94.9344	86.1689	chr2	61763813	61766471	0.754812	94.9344	157.748
chr2	61977525	61998617	FAM161A	chr2	61977524	61998617	0	19.6185	20.9389	chr2	61977524	61998617	0	19.6185	21.8914	chr2	61977524	61998617	-0.0661395	19.6185	15.2201
chr2	62796437	62806845	TMEM17	chr2	62796436	62806845	-0.36167	20.0505	14.3115	chr2	62796436	62806845	-0.925007	20.0505	10.9665	chr2	62796436	62806845	2.79564	20.0505	137.731
chr2	64870907	64882052	SERTAD2	chr2	64870906	64882052	0	40.9199	43.512	chr2	64870906	64882052	-0.203032	40.9199	38.5802	chr2	64870906	64882052	0.506731	40.9199	55.8019
chr2	65527137	65547845	SPRED2	chr2	65527136	65547845	-2.06287	27.3236	6.21617	chr2	65527136	65547845	-1.12247	27.3236	13.67	chr2	65527136	65547845	-1.4773	27.3236	7.96514
chr2	69943480	69969669	ANXA4	chr2	69943479	69969669	0.672524	5.99385	11.1972	chr2	69943479	69969669	0	5.99385	6.74309	chr2	69943479	69969669	1.64807	5.99385	18.9442
chr2	70006699	70025939	GMCL1	chr2	70006698	70025939	0.0925825	10.0988	12.4826	chr2	70006698	70025939	-1.63852	10.0988	3.32229	chr2	70006698	70025939	2.15601	10.0988	44.7518
chr2	70313298	70323179	PCBP1	chr2	70313297	70323179	-0.456606	76.286	53.9012	chr2	70313297	70323179	-0.65638	76.286	53.3821	chr2	70313297	70323179	0.153331	76.286	80.1237
chr2	70351222	70370467	LOC100133985	chr2	70351221	70370467	0.479196	27.3907	42.2527	chr2	70351221	70370467	0.0178063	27.3907	35.0127	chr2	70351221	70370467	0.759727	27.3907	44.2291
chr2	74681722	74710661	MOGS	chr2	74681721	74710661	-0.0407788	16.4594	15.2903	chr2	74681721	74710661	-0.334376	16.4594	14.1845	chr2	74681721	74710661	0.122304	16.4594	17.1963
chr2	74724793	74743561	PCGF1	chr2	74724792	74743561	-0.017566	18.5728	17.3086	chr2	74724792	74743561	-0.0487402	18.5728	19.2775	chr2	74724792	74743561	-0.182815	18.5728	13.1711
chr2	75061540	75120938	HK2	chr2	75061539	75120938	-0.599186	10.4348	6.63307	chr2	75061539	75120938	-0.423854	10.4348	8.53135	chr2	75061539	75120938	-2.60375	10.4348	1.37029
chr2	75787645	75799605	EVA1A	chr2	75787644	75799605	-1.85029	15.719	3.91068	chr2	75787644	75799605	0.466004	15.719	28.7107	chr2	75787644	75799605	-2.22779	15.719	2.48521
chr2	85133206	85199577	KCMF1	chr2	85133205	85199577	0.36556	14.6652	20.5285	chr2	85133205	85199577	0	14.6652	17.1176	chr2	85133205	85199577	0.863987	14.6652	24.968
chr2	85632455	85649243	CAPG	chr2	85632454	85649243	0.755469	10.1538	19.9842	chr2	85632454	85649243	1.01989	10.1538	27.3412	chr2	85632454	85649243	1.92095	10.1538	38.5463
chr2	85765066	85789456	MAT2A	chr2	85765065	85789456	-0.344503	29.6717	22.6381	chr2	85765065	85789456	-0.61149	29.6717	21.3952	chr2	85765065	85789456	0.207498	29.6717	32.3912
chr2	85804568	85844066	RNF181	chr2	85804567	85844066	-1.10383	26.271	11.9354	chr2	85804567	85844066	-0.704012	26.271	17.9513	chr2	85804567	85844066	-1.53868	26.271	7.50924
chr2	85956256	85982839	ATOH8	chr2	85956255	85982839	-1.05362	27.6131	12.8579	chr2	85956255	85982839	-1.15337	27.6131	13.6464	chr2	85956255	85982839	-0.129528	27.6131	20.9526
chr2	86163054	86164353	ST3GAL5-AS1	chr2	86163053	86164353	4.26067	1.03799	78.0095	chr2	86163053	86164353	2.00493	1.03799	18.7512	chr2	86163053	86164353	6.76228	1.03799	379.49
chr2	101510675	101520427	LOC101927142	chr2	101510674	101520427	1.94935	8.25526	39.1571	chr2	101510674	101520427	-0.985962	8.25526	4.00205	chr2	101510674	101520427	3.07249	8.25526	73.3477
chr2	101722774	101741366	TBC1D8	chr2	101722773	101741366	0.846436	9.21704	19.3106	chr2	101722773	101741366	-0.0311019	9.21704	9.31608	chr2	101722773	101741366	2.24917	9.21704	43.8814
chr2	102680362	102745288	IL1R1	chr2	102680361	102745288	-3.40042	24.4202	2.24632	chr2	102680361	102745288	-1.79204	24.4202	7.89572	chr2	102680361	102745288	0.0309498	24.4202	23.118
chr2	106014869	106021326	FHL2	chr2	106014868	106021326	0.709479	47.083	87.0635	chr2	106014868	106021326	-0.892708	47.083	26.9128	chr2	106014868	106021326	-1.33475	47.083	14.6958
chr2	107618204	107649397	ST6GAL2	chr2	107618203	107649397	0	0.937256	0.932949	chr2	107618203	107649397	0	0.937256	1.31501	chr2	107618203	107649397	4.49306	0.937256	24.9009
chr2	109934167	109952831	MIR4266	chr2	109934166	109952831	-3.71743	54.4623	3.93981	chr2	109934166	109952831	-2.49132	54.4623	10.6493	chr2	109934166	109952831	-5.56099	54.4623	0.839727
chr2	111490358	111513025	ACOXL	chr2	111490357	111513025	2.37779	0.972296	7.2432	chr2	111490357	111513025	3.91784	0.972296	23.9539	chr2	111490357	111513025	-0.0788814	0.972296	0.548382
chr2	112456197	112472511	MIR4771-2	chr2	112456196	112472511	1.08473	8.35356	20.9372	chr2	112456196	112472511	1.02814	8.35356	22.949	chr2	112456196	112472511	0.0712969	8.35356	9.01715
chr2	113956399	113984082	PAX8-AS1	chr2	113956398	113984082	3.21112	5.5404	60.0191	chr2	113956398	113984082	-0.264013	5.5404	4.72188	chr2	113956398	113984082	2.93499	5.5404	42.6727
chr2	113997434	114006871	PAX8-AS1	chr2	113997433	114006871	0	36.3154	39.259	chr2	113997433	114006871	-0.957185	36.3154	19.9602	chr2	113997433	114006871	0.844802	36.3154	63.2662
chr2	120980236	121011401	RALB	chr2	120980235	121011401	1.36217	8.25526	24.1622	chr2	120980235	121011401	0.479266	8.25526	14.9602	chr2	120980235	121011401	-0.0464268	8.25526	6.34006
chr2	121515792	121530027	GLI2	chr2	121515791	121530027	-2.04642	39.2102	9.01912	chr2	121515791	121530027	-4.03362	39.2102	2.48312	chr2	121515791	121530027	-1.89852	39.2102	8.47373
chr2	127414064	127416175	GYPC	chr2	127414063	127416175	-2.39233	257.27	46.3278	chr2	127414063	127416175	-7.64841	257.27	0.976359	chr2	127414063	127416175	-7.86984	257.27	0.358263
chr2	127850558	127864712	BIN1	chr2	127850557	127864712	2.15939	6.73662	36.4365	chr2	127850557	127864712	-0.25162	6.73662	5.57738	chr2	127850557	127864712	0.0556244	6.73662	7.39967
chr2	128145077	128181465	PROC	chr2	128145076	128181465	1.88621	6.78607	28.6013	chr2	128145076	128181465	1.18362	6.78607	20.0461	chr2	128145076	128181465	1.61196	6.78607	20.3865
chr2	128265625	128284785	IWS1	chr2	128265624	128284785	-0.291451	38.1462	30.2079	chr2	128265624	128284785	-1.0635	38.1462	20.0708	chr2	128265624	128284785	-1.28554	38.1462	12.8678
chr2	129059399	129080109	HS6ST1	chr2	129059398	129080109	-1.50453	30.9695	10.4741	chr2	129059398	129080109	-0.882457	30.9695	18.4087	chr2	129059398	129080109	-2.7107	30.9695	3.77342
chr2	131555205	131594976	AMER3	chr2	131555204	131594976	3.85399	0.848203	16.499	chr2	131555204	131594976	1.04964	0.848203	2.70717	chr2	131555204	131594976	0.525182	0.848203	1.43773
chr2	157176027	157199685	NR4A2	chr2	157176026	157199685	-1.24838	49.107	20.2327	chr2	157176026	157199685	-0.943228	49.107	28.4882	chr2	157176026	157199685	-1.67988	49.107	12.7561
chr2	157291984	157313161	GPD2	chr2	157291983	157313161	-0.585748	14.5698	9.08223	chr2	157291983	157313161	0.157261	14.5698	20.9586	chr2	157291983	157313161	0	14.5698	13.2654
chr2	161097906	161110437	LOC100505984	chr2	161097905	161110437	1.24657	2.15351	7.12245	chr2	161097905	161110437	0.632493	2.15351	5.32418	chr2	161097905	161110437	3.76242	2.15351	34.9069
chr2	161233410	161285202	MIR4785	chr2	161233409	161285202	-1.54564	37.4649	12.6987	chr2	161233409	161285202	-2.49768	37.4649	7.42952	chr2	161233409	161285202	-1.01109	37.4649	15.7695
chr2	173941035	173955467	ZAK	chr2	173941034	173955467	-1.80564	45.5001	12.473	chr2	173941034	173955467	-1.8672	45.5001	13.583	chr2	173941034	173955467	-0.749011	45.5001	22.2882
chr2	174888683	174918532	SP3	chr2	174888682	174918532	-0.98864	11.7987	5.58451	chr2	174888682	174918532	-1.0403	11.7987	6.12601	chr2	174888682	174918532	0.49979	11.7987	16.1868
chr2	175636458	175653278	CHRNA1	chr2	175636457	175653278	-5.69725	79.552	1.402	chr2	175636457	175653278	-4.87571	79.552	2.88084	chr2	175636457	175653278	-5.47662	79.552	1.34305
chr2	178106846	178142126	MIR3128	chr2	178106845	178142126	-0.930549	33.976	17.4836	chr2	178106845	178142126	-0.760559	33.976	22.404	chr2	178106845	178142126	0	33.976	30.8829
chr2	187388329	187440877	ITGAV	chr2	187388328	187440877	0	3.31255	3.31652	chr2	187388328	187440877	1.15014	3.31255	9.74716	chr2	187388328	187440877	1.68784	3.31255	10.6923
chr2	188406003	188419280	TFPI	chr2	188406002	188419280	-1.43903	42.4457	14.9561	chr2	188406002	188419280	-0.95626	42.4457	23.8496	chr2	188406002	188419280	0.763462	42.4457	68.5534
chr2	190068871	190097015	COL5A2	chr2	190068870	190097015	-0.673696	9.95641	5.80793	chr2	190068870	190097015	0	9.95641	11.3929	chr2	190068870	190097015	2.3384	9.95641	49.1095
chr2	190117973	190151216	COL5A2	chr2	190117972	190151216	-1.35398	8.09103	2.92309	chr2	190117972	190151216	-0.633124	8.09103	5.51166	chr2	190117972	190151216	1.37514	8.09103	20.5528
chr2	191878155	191916048	STAT1	chr2	191878154	191916048	-1.34246	19.2292	7.31655	chr2	191878154	191916048	-0.590345	19.2292	14.0745	chr2	191878154	191916048	0.40594	19.2292	24.0638
chr2	192711394	192743954	SDPR	chr2	192711393	192743954	-0.150665	8.73042	7.34373	chr2	192711393	192743954	0.509937	8.73042	16.0812	chr2	192711393	192743954	1.13572	8.73042	18.7497
chr2	197095140	197125511	LOC101927482	chr2	197095139	197125511	0	5.4203	5.39675	chr2	197095139	197125511	0.916133	5.4203	13.6151	chr2	197095139	197125511	-0.75163	5.4203	2.45569
chr2	201612039	201660122	LOC100507140	chr2	201612038	201660122	-1.44878	19.7284	7.02752	chr2	201612038	201660122	-0.45953	19.7284	15.9439	chr2	201612038	201660122	-0.345014	19.7284	12.9822
chr2	201980764	201994072	CFLAR	chr2	201980763	201994072	-1.37385	56.6428	21.1085	chr2	201980763	201994072	-0.42988	56.6428	46.415	chr2	201980763	201994072	0.405702	56.6428	70.7978
chr2	202004152	202023329	CFLAR	chr2	202004151	202023329	-0.595765	20.053	12.5411	chr2	202004151	202023329	0.80834	20.053	44.7909	chr2	202004151	202023329	1.0319	20.053	39.55
chr2	208481472	208498703	METTL21A	chr2	208481471	208498703	-0.0137011	23.2572	21.8646	chr2	208481471	208498703	-0.426334	23.2572	18.6635	chr2	208481471	208498703	0.285665	23.2572	27.3808
chr2	216545503	216592976	LINC01614	chr2	216545502	216592976	-3.66408	11.3316	0.825578	chr2	216545502	216592976	0	11.3316	12.4862	chr2	216545502	216592976	-0.620009	11.3316	6.02921
chr2	219221588	219272159	SLC11A1	chr2	219221587	219272159	0.539114	10.0504	16.1803	chr2	219221587	219272159	-0.418988	10.0504	8.18557	chr2	219221587	219272159	0.459666	10.0504	13.2135
chr2	219432797	219447360	RQCD1	chr2	219432796	219447360	-1.5823	45.2761	14.516	chr2	219432796	219447360	-1.18472	45.2761	21.8094	chr2	219432796	219447360	-1.42614	45.2761	13.7751
chr2	224589610	224591233	AP1S3	chr2	224589609	224591233	-1.17685	68.1342	26.1937	chr2	224589609	224591233	-1.05108	68.1342	32.5146	chr2	224589609	224591233	2.0704	68.1342	295.259
chr2	225955591	225965938	DOCK10	chr2	225955590	225965938	-1.38571	18.9516	6.56758	chr2	225955590	225965938	-0.751362	18.9516	11.6645	chr2	225955590	225965938	1.20294	18.9516	43.4754
chr2	228231417	228253646	TM4SF20	chr2	228231416	228253646	-0.379291	11.513	8.21103	chr2	228231416	228253646	-2.13611	11.513	2.70994	chr2	228231416	228253646	1.61721	11.513	34.6501
chr2	228718221	228736375	DAW1	chr2	228718220	228736375	1.50365	4.75686	16.4814	chr2	228718220	228736375	1.91732	4.75686	25.0001	chr2	228718220	228736375	1.59141	4.75686	15.111
chr2	232025864	232064213	ARMC9	chr2	232025863	232064213	-2.18996	21.4635	4.52992	chr2	232025863	232064213	-1.18056	21.4635	10.4467	chr2	232025863	232064213	-2.61542	21.4635	2.83551
chr2	232328456	232330079	NCL	chr2	232328455	232330079	-0.0423281	145.685	130.9	chr2	232328455	232330079	0.0594097	145.685	198.489	chr2	232328455	232330079	-0.280338	145.685	94.4484
chr2	232468732	232508426	C2orf57	chr2	232468731	232508426	-0.186061	22.6739	19.4411	chr2	232468731	232508426	-0.0483824	22.6739	24.3598	chr2	232468731	232508426	-0.955967	22.6739	9.71327
chr2	232527247	232552609	PTMA	chr2	232527246	232552609	0.690636	15.4466	27.888	chr2	232527246	232552609	1.08187	15.4466	41.6529	chr2	232527246	232552609	0.588128	15.4466	22.4173
chr2	232566479	232582978	PTMA	chr2	232566478	232582978	0	39.6638	41.6955	chr2	232566478	232582978	0.232604	39.6638	58.3807	chr2	232566478	232582978	-0.178827	39.6638	28.9624
chr2	233232482	233283751	ECEL1P2	chr2	233232481	233283751	3.91971	0.622889	12.7728	chr2	233232481	233283751	4.12788	0.622889	16.809	chr2	233232481	233283751	0.62471	0.622889	1.13849
chr2	234394917	234405077	USP40	chr2	234394916	234405077	0.65937	4.33816	8.97646	chr2	234394916	234405077	1.89652	4.33816	24.0194	chr2	234394916	234405077	4.28123	4.33816	94.4765
chr2	234465465	234475538	USP40	chr2	234465464	234475538	-0.525602	15.5379	9.70702	chr2	234465464	234475538	-0.0239735	15.5379	15.6882	chr2	234465464	234475538	2.16276	15.5379	70.0771
chr2	234607859	234608949	UGT1A6	chr2	234607858	234608949	2.48296	3.71051	53.5033	chr2	234607858	234608949	-0.489496	3.71051	3.10512	chr2	234607858	234608949	5.87016	3.71051	479.335
chr2	238116666	238166087	COPS8	chr2	238116665	238166087	-3.66117	22.944	1.73498	chr2	238116665	238166087	-1.17882	22.944	11.2863	chr2	238116665	238166087	-2.89322	22.944	2.52178
chr2	238187804	238235628	COL6A3	chr2	238187803	238235628	-4.06276	29.4472	1.688	chr2	238187803	238235628	-1.4778	29.4472	11.8233	chr2	238187803	238235628	-3.42277	29.4472	2.23758
chr2	238357938	238392129	MLPH	chr2	238357937	238392129	-2.15604	14.5889	3.09152	chr2	238357937	238392129	-0.308055	14.5889	12.8285	chr2	238357937	238392129	-0.295162	14.5889	9.71802
chr2	238480850	238547710	RAB17	chr2	238480849	238547710	-0.984814	5.73169	2.73084	chr2	238480849	238547710	0.404257	5.73169	9.68522	chr2	238480849	238547710	-1.9744	5.73169	1.14946
chr2	238571062	238597204	LRRFIP1	chr2	238571061	238597204	-2.38673	27.8553	5.09684	chr2	238571061	238597204	-1.65002	27.8553	9.72153	chr2	238571061	238597204	-3.92	27.8553	1.42233
chr2	238601108	238624467	LRRFIP1	chr2	238601107	238624467	-1.55951	26.8414	8.72791	chr2	238601107	238624467	-0.469621	26.8414	21.2645	chr2	238601107	238624467	-1.2716	26.8414	9.08797
chr2	239334986	239367930	ASB1	chr2	239334985	239367930	-1.77147	36.5353	10.4582	chr2	239334985	239367930	-0.879531	36.5353	22.1774	chr2	239334985	239367930	-1.87277	36.5353	8.29442
chr2	240161218	240210766	MIR4269	chr2	240161217	240210766	-0.880449	16.1494	8.50864	chr2	240161217	240210766	-0.114555	16.1494	16.5129	chr2	240161217	240210766	0.223943	16.1494	17.7752
chr20	270773	306020	ZCCHC3	chr20	270772	306020	-1.29727	18.0056	7.03698	chr20	270772	306020	-0.502137	18.0056	13.9506	chr20	270772	306020	-0.11214	18.0056	13.76
chr20	327353	362632	TRIB3	chr20	327352	362632	0.291174	8.61854	11.9373	chr20	327352	362632	0.771478	8.61854	18.9582	chr20	327352	362632	1.42449	8.61854	22.5194
chr20	1305539	1306979	SDCBP2	chr20	1305538	1306979	-2.06263	366.142	83.0666	chr20	1305538	1306979	-2.08053	366.142	93.2194	chr20	1305538	1306979	-1.78538	366.142	85.5144
chr20	2082642	2114667	STK35	chr20	2082641	2114667	-1.51336	21.7553	7.3341	chr20	2082641	2114667	-1.28424	21.7553	9.79378	chr20	2082641	2114667	-0.924325	21.7553	9.44372
chr20	3747986	3801962	CDC25B	chr20	3747985	3801962	-1.26775	30.7992	12.628	chr20	3747985	3801962	-0.815065	30.7992	19.7031	chr20	3747985	3801962	0.51957	30.7992	40.8165
chr20	4044588	4072546	RNF24	chr20	4044587	4072546	-2.62735	28.5235	4.42082	chr20	4044587	4072546	-1.40932	28.5235	11.819	chr20	4044587	4072546	-2.54828	28.5235	3.94732
chr20	4115710	4129203	SMOX	chr20	4115709	4129203	0	7.8666	9.42003	chr20	4115709	4129203	-0.0455519	7.8666	7.59703	chr20	4115709	4129203	3.34976	7.8666	82.8041
chr20	5092909	5108550	PCNA	chr20	5092908	5108550	-0.362412	30.8548	22.9216	chr20	5092908	5108550	-0.561341	30.8548	22.7075	chr20	5092908	5108550	0.113714	30.8548	32.0299
chr20	5704615	5731848	C20orf196	chr20	5704614	5731848	0	3.89777	3.71965	chr20	5704614	5731848	-0.062036	3.89777	3.72094	chr20	5704614	5731848	2.19607	3.89777	18.4799
chr20	10220371	10232431	SNAP25-AS1	chr20	10220370	10232431	0	1.41715	1.70107	chr20	10220370	10232431	0	1.41715	1.81961	chr20	10220370	10232431	4.68153	1.41715	46.7289
chr20	10691569	10698291	LOC101929395	chr20	10691568	10698291	0.613422	2.07403	4.97561	chr20	10691568	10698291	1.77203	2.07403	12.5864	chr20	10691568	10698291	5.30381	2.07403	109.347
chr20	11188643	11211094	LOC339593	chr20	11188642	11211094	0	3.566	4.03264	chr20	11188642	11211094	0	3.566	4.06407	chr20	11188642	11211094	2.65422	3.566	23.7399
chr20	17538828	17551517	BFSP1	chr20	17538827	17551517	-0.351674	47.1772	35.5906	chr20	17538827	17551517	0.423497	47.1772	79.4604	chr20	17538827	17551517	1.03392	47.1772	91.6449
chr20	17805804	17831257	SNORD17	chr20	17805803	17831257	-2.55428	37.4271	6.14596	chr20	17805803	17831257	-2.88195	37.4271	5.54351	chr20	17805803	17831257	-3.88522	37.4271	1.99591
chr20	17948741	17950187	SNX5	chr20	17948740	17950187	-0.202103	184.022	148.838	chr20	17948740	17950187	0.00588391	184.022	240.174	chr20	17948740	17950187	0	184.022	170.021
chr20	19944794	19984878	NAA20	chr20	19944793	19984878	-1.36805	27.6487	10.4661	chr20	19944793	19984878	-0.477674	27.6487	22.157	chr20	19944793	19984878	0.249711	27.6487	30.6981
chr20	22356045	22371486	LOC284788	chr20	22356044	22371486	0	0.699075	0.790677	chr20	22356044	22371486	4.36902	0.699075	26.9553	chr20	22356044	22371486	3.10857	0.699075	8.52593
chr20	22384057	22393205	LOC284788	chr20	22384056	22393205	-0.370746	1.62239	0.883594	chr20	22384056	22393205	2.97481	1.62239	22.3134	chr20	22384056	22393205	6.10276	1.62239	146.952
chr20	22743354	22757227	LINC01384	chr20	22743353	22757227	3.66493	1.23196	23.3471	chr20	22743353	22757227	0.52753	1.23196	3.0575	chr20	22743353	22757227	5.25047	1.23196	60.2327
chr20	23330225	23343602	LINC01431	chr20	23330224	23343602	-1.34493	61.6629	23.5167	chr20	23330224	23343602	-0.646609	61.6629	43.5662	chr20	23330224	23343602	-0.437548	61.6629	37.8706
chr20	25203743	25229221	PYGB	chr20	25203742	25229221	-0.628377	14.2641	8.69787	chr20	25203742	25229221	0.814397	14.2641	32.0694	chr20	25203742	25229221	1.8069	14.2641	48.1602
chr20	30148044	30161965	HM13-AS1	chr20	30148043	30161965	-0.116847	57.8642	51.8953	chr20	30148043	30161965	-0.306484	57.8642	51.7771	chr20	30148043	30161965	0.676299	57.8642	86.9978
chr20	30175329	30193716	ID1	chr20	30175328	30193716	0.665999	56.0166	96.3891	chr20	30175328	30193716	-0.398095	56.0166	47.356	chr20	30175328	30193716	0.641194	56.0166	81.646
chr20	30283357	30327720	ABALON	chr20	30283356	30327720	0.663833	29.1996	49.8981	chr20	30283356	30327720	0.473529	29.1996	49.8422	chr20	30283356	30327720	1.10083	29.1996	58.1448
chr20	31044404	31072910	NOL4L	chr20	31044403	31072910	0.603945	8.04701	14.0264	chr20	31044403	31072910	0.795568	8.04701	18.2492	chr20	31044403	31072910	1.03917	8.04701	16.3465
chr20	31332105	31351145	DNMT3B	chr20	31332104	31351145	-0.0833175	7.06313	5.94966	chr20	31332104	31351145	1.85878	7.06313	34.4808	chr20	31332104	31351145	0	7.06313	6.16507
chr20	32241337	32273666	ACTL10	chr20	32241336	32273666	0.55638	9.15453	15.2477	chr20	32241336	32273666	0.409821	9.15453	15.7063	chr20	32241336	32273666	-0.232853	9.15453	6.21544
chr20	32366123	32400161	ZNF341-AS1	chr20	32366122	32400161	1.32452	6.34279	18.2509	chr20	32366122	32400161	0.768825	6.34279	14.167	chr20	32366122	32400161	-0.151408	6.34279	4.47755
chr20	32496965	32510152	RALY	chr20	32496964	32510152	1.15801	2.1146	6.54833	chr20	32496964	32510152	3.14476	2.1146	29.4403	chr20	32496964	32510152	0	2.1146	1.48354
chr20	33851145	33852247	MMP24-AS1	chr20	33851144	33852247	4.49121	4.89352	224.776	chr20	33851144	33852247	3.25377	4.89352	108.832	chr20	33851144	33852247	5.782	4.89352	472.846
chr20	33865071	33873158	MMP24-AS1	chr20	33865070	33873158	0.143124	31.0875	39.2358	chr20	33865070	33873158	0.294271	31.0875	49.6432	chr20	33865070	33873158	-0.107639	31.0875	22.8402
chr20	33893085	33915822	FAM83C	chr20	33893084	33915822	-0.837798	50.7994	27.8587	chr20	33893084	33915822	0.60375	50.7994	95.1385	chr20	33893084	33915822	-0.175027	50.7994	37.8502
chr20	34026232	34043667	MIR1289-1	chr20	34026231	34043667	0	13.3628	14.4272	chr20	34026231	34043667	0.670987	13.3628	27.7838	chr20	34026231	34043667	-0.359893	13.3628	8.18324
chr20	34329556	34346157	RBM39	chr20	34329555	34346157	-0.136823	30.0731	26.1766	chr20	34329555	34346157	0	30.0731	33.2429	chr20	34329555	34346157	-0.166932	30.0731	21.9155
chr20	34453415	34490585	SCAND1	chr20	34453414	34490585	0	23.0156	23.395	chr20	34453414	34490585	-0.129428	23.0156	23.3372	chr20	34453414	34490585	-0.892038	23.0156	10.2943
chr20	34667679	34690691	EPB41L1	chr20	34667678	34690691	4.0049	2.46271	50.0901	chr20	34667678	34690691	2.55412	2.46271	20.9035	chr20	34667678	34690691	3.92738	2.46271	40.8549
chr20	35090263	35131807	DLGAP4	chr20	35090262	35131807	-0.708224	18.1348	10.7531	chr20	35090262	35131807	-1.10094	18.1348	9.30471	chr20	35090262	35131807	-1.17908	18.1348	6.60085
chr20	35461317	35477281	SOGA1	chr20	35461316	35477281	-1.84902	42.9652	11.4437	chr20	35461316	35477281	-1.66311	42.9652	14.8259	chr20	35461316	35477281	-2.2391	42.9652	7.35968
chr20	35918007	35924369	MANBAL	chr20	35918006	35924369	0	43.6153	44.4489	chr20	35918006	35924369	0.0480596	43.6153	58.4834	chr20	35918006	35924369	0.786029	43.6153	73.6929
chr20	35964178	35984912	SRC	chr20	35964177	35984912	1.18026	2.95019	8.43737	chr20	35964177	35984912	0.877545	2.95019	7.80673	chr20	35964177	35984912	3.12848	2.95019	27.9473
chr20	36661333	36673350	RPRD1B	chr20	36661332	36673350	0.103892	22.0444	27.0084	chr20	36661332	36673350	0.478897	22.0444	39.8805	chr20	36661332	36673350	-0.481759	22.0444	12.484
chr20	36772211	36802392	TGM2	chr20	36772210	36802392	0.159364	19.2693	23.7493	chr20	36772210	36802392	-0.367979	19.2693	16.3434	chr20	36772210	36802392	0.0926891	19.2693	19.5794
chr20	37063090	37102214	SNORA60	chr20	37063089	37102214	0.684137	6.09309	11.2031	chr20	37063089	37102214	0.970956	6.09309	15.5667	chr20	37063089	37102214	0	6.09309	5.38187
chr20	39936719	39969322	LPIN3	chr20	39936718	39969322	-1.5015	26.2257	8.97561	chr20	39936718	39969322	-1.07163	26.2257	13.7899	chr20	39936718	39969322	-3.14177	26.2257	2.38041
chr20	43314233	43327766	LINC01260	chr20	43314232	43327766	1.13232	17.8469	44.6994	chr20	43314232	43327766	-1.47472	17.8469	6.68761	chr20	43314232	43327766	0.524885	17.8469	25.374
chr20	43343489	43376286	KCNK15	chr20	43343488	43376286	3.41529	4.22395	53.0541	chr20	43343488	43376286	0.693978	4.22395	9.20398	chr20	43343488	43376286	3.1795	4.22395	38.7841
chr20	43966683	43977089	SDC4	chr20	43966682	43977089	-0.366579	78.4021	59.1214	chr20	43966682	43977089	-1.31601	78.4021	34.7033	chr20	43966682	43977089	-1.32429	78.4021	25.8418
chr20	44408387	44421221	WFDC3	chr20	44408386	44421221	0	20.8515	21.2104	chr20	44408386	44421221	0.315918	20.8515	33.6927	chr20	44408386	44421221	-1.8635	20.8515	4.42142
chr20	45937476	45946629	LOC100131496	chr20	45937475	45946629	-1.36754	60.7328	22.4858	chr20	45937475	45946629	-1.0083	60.7328	32.8886	chr20	45937475	45946629	-0.697038	60.7328	30.6543
chr20	45999761	46021787	ZMYND8	chr20	45999760	46021787	1.39108	5.77892	17.9832	chr20	45999760	46021787	0	5.77892	7.14153	chr20	45999760	46021787	2.71819	5.77892	38.7873
chr20	46060900	46094095	NCOA3	chr20	46060899	46094095	1.36165	2.07311	6.64399	chr20	46060899	46094095	1.40613	2.07311	7.80912	chr20	46060899	46094095	3.53139	2.07311	25.6589
chr20	47537748	47549887	ARFGEF2	chr20	47537747	47549887	0.225848	16.9322	22.8701	chr20	47537747	47549887	0.505164	16.9322	31.6117	chr20	47537747	47549887	-1.00573	16.9322	6.50874
chr20	48307692	48337336	B4GALT5	chr20	48307691	48337336	2.28558	3.71732	21.6989	chr20	48307691	48337336	1.76927	3.71732	17.3003	chr20	48307691	48337336	3.33697	3.71732	38.6758
chr20	48667475	48737965	UBE2V1	chr20	48667474	48737965	0.152609	9.42459	11.5116	chr20	48667474	48737965	0.103139	9.42459	12.6791	chr20	48667474	48737965	-0.336628	9.42459	6.16593
chr20	48743072	48789649	TMEM189	chr20	48743071	48789649	0.109262	17.7782	20.9359	chr20	48743071	48789649	-0.394784	17.7782	14.9716	chr20	48743071	48789649	-0.129196	17.7782	13.5459
chr20	48876791	48963257	LINC01270	chr20	48876790	48963257	-0.445165	30.7279	22.5271	chr20	48876790	48963257	-1.54027	30.7279	11.9726	chr20	48876790	48963257	-0.279891	30.7279	21.6719
chr20	49031810	49110259	PTPN1	chr20	49031809	49110259	0.309273	10.2057	13.8139	chr20	49031809	49110259	0.514283	10.2057	18.1396	chr20	49031809	49110259	0	10.2057	8.63919
chr20	49574409	49576113	MOCS3	chr20	49574408	49576113	-0.752165	285.443	161.631	chr20	49574408	49576113	-1.0964	285.443	144.569	chr20	49574408	49576113	-1.89451	285.443	61.4324
chr20	49962402	49983771	MIR3194	chr20	49962401	49983771	-0.0974778	32.1824	29.1125	chr20	49962401	49983771	-1.37338	32.1824	13.6056	chr20	49962401	49983771	-1.10401	32.1824	12.3065
chr20	50149206	50180413	NFATC2	chr20	50149205	50180413	0.786744	13.1301	25.2891	chr20	50149205	50180413	0.314694	13.1301	20.7995	chr20	50149205	50180413	-1.0722	13.1301	5.01881
chr20	52199453	52211510	ZNF217	chr20	52199452	52211510	0.0884466	28.0889	33.66	chr20	52199452	52211510	0	28.0889	31.1121	chr20	52199452	52211510	0.204234	28.0889	31.501
chr20	52226086	52240624	ZNF217	chr20	52226085	52240624	0.69635	31.4632	56.6874	chr20	52226085	52240624	0.132962	31.4632	43.7749	chr20	52226085	52240624	0.823151	31.4632	53.3589
chr20	52258715	52305551	ZNF217	chr20	52258714	52305551	0.453277	4.64806	7.32175	chr20	52258714	52305551	1.12214	4.64806	13.2457	chr20	52258714	52305551	1.42192	4.64806	12.3286
chr20	52354806	52403777	SUMO1P1	chr20	52354805	52403777	0.491691	14.4476	22.2656	chr20	52354805	52403777	0.925061	14.4476	34.2406	chr20	52354805	52403777	1.14173	14.4476	30.0737
chr20	52499376	52576910	SUMO1P1	chr20	52499375	52576910	-0.330957	14.1839	11.0547	chr20	52499375	52576910	0.289022	14.1839	21.3931	chr20	52499375	52576910	-1.05216	14.1839	5.7159
chr20	52700965	52766530	BCAS1	chr20	52700964	52766530	2.0024	2.94303	13.6195	chr20	52700964	52766530	1.72759	2.94303	12.8317	chr20	52700964	52766530	4.7544	2.94303	78.8137
chr20	52811602	52825286	PFDN4	chr20	52811601	52825286	0.633994	13.3115	23.9954	chr20	52811601	52825286	1.04578	13.3115	36.3464	chr20	52811601	52825286	0.31616	13.3115	16.6662
chr20	54967039	55015751	CASS4	chr20	54967038	55015751	-2.55	48.9381	8.26325	chr20	54967038	55015751	-2.43985	48.9381	10.1534	chr20	54967038	55015751	-3.56074	48.9381	3.43942
chr20	55353941	55364292	TFAP2C	chr20	55353940	55364292	2.00227	10.3411	49.7252	chr20	55353940	55364292	1.31026	10.3411	35.1224	chr20	55353940	55364292	3.01179	10.3411	86.1028
chr20	56273684	56293450	PMEPA1	chr20	56273683	56293450	3.21894	1.77488	22.1292	chr20	56273683	56293450	3.98939	1.77488	42.9831	chr20	56273683	56293450	4.56732	1.77488	48.4442
chr20	56323040	56348245	PMEPA1	chr20	56323039	56348245	2.37743	0.910085	6.73506	chr20	56323039	56348245	4.08918	0.910085	25.086	chr20	56323039	56348245	4.21057	0.910085	20.6143
chr20	57198577	57226931	LOC79160	chr20	57198576	57226931	0.155641	7.21768	9.29032	chr20	57198576	57226931	1.13429	7.21768	20.8119	chr20	57198576	57226931	0.312479	7.21768	8.9509
chr20	57606823	57623929	PRELID3B	chr20	57606822	57623929	1.40921	9.62328	29.8199	chr20	57606822	57623929	1.30336	9.62328	31.5857	chr20	57606822	57623929	0.164805	9.62328	10.9313
chr20	61546394	61569930	DIDO1	chr20	61546393	61569930	0.653013	23.5437	40.8859	chr20	61546393	61569930	-0.14983	23.5437	23.2072	chr20	61546393	61569930	-0.880691	23.5437	10.4433
chr20	61838097	61864673	YTHDF1	chr20	61838096	61864673	1.67756	7.31128	27.0126	chr20	61838096	61864673	1.58147	7.31128	28.802	chr20	61838096	61864673	1.98147	7.31128	28.7183
chr20	62165611	62185900	SRMS	chr20	62165610	62185900	3.93527	1.77347	36.1933	chr20	62165610	62185900	2.72558	1.77347	17.8506	chr20	62165610	62185900	0.976201	1.77347	4.05416
chr20	62257434	62274243	LOC100505771	chr20	62257433	62274243	0.647024	12.0142	21.7236	chr20	62257433	62274243	1.58378	12.0142	47.3021	chr20	62257433	62274243	-0.260654	12.0142	7.81923
chr20	62313181	62339635	TNFRSF6B	chr20	62313180	62339635	-0.173275	47.1984	41.1768	chr20	62313180	62339635	0	47.1984	56.5751	chr20	62313180	62339635	-1.3462	47.1984	15.5347
chr20	62495842	62505358	TPD52L2	chr20	62495841	62505358	0.389754	28.1684	42.0144	chr20	62495841	62505358	0.787729	28.1684	63.0361	chr20	62495841	62505358	-1.01938	28.1684	10.9149
chr20	62534582	62544626	MIR941-1	chr20	62534581	62544626	0	4.2987	4.96743	chr20	62534581	62544626	3.06695	4.2987	53.5936	chr20	62534581	62544626	-1.04737	4.2987	1.34511
chr20	62572580	62612981	UCKL1	chr20	62572579	62612981	0.830077	10.0086	19.8737	chr20	62572579	62612981	1.65392	10.0086	40.0418	chr20	62572579	62612981	-0.766385	10.0086	4.74356
chr21	30516841	30555284	MAP3K7CL	chr21	30516840	30555284	-1.6467	26.2666	8.16321	chr21	30516840	30555284	-1.75218	26.2666	8.62618	chr21	30516840	30555284	-3.29676	26.2666	2.15095
chr21	33798613	33848163	EVA1C	chr21	33798612	33848163	0.838168	5.80048	11.7543	chr21	33798612	33848163	-1.56741	5.80048	2.05697	chr21	33798612	33848163	1.15702	5.80048	12.635
chr21	35897343	35926378	RCAN1	chr21	35897342	35926378	-1.11573	24.894	11.0943	chr21	35897342	35926378	-1.82876	24.894	7.6623	chr21	35897342	35926378	-2.23941	24.894	4.27369
chr21	36167686	36180887	LINC01426	chr21	36167685	36180887	-1.55016	45.552	14.886	chr21	36167685	36180887	-1.75315	45.552	14.6822	chr21	36167685	36180887	-1.21424	45.552	16.0314
chr21	36931095	36951775	LOC100506403	chr21	36931094	36951775	-4.65569	30.6229	1.09988	chr21	36931094	36951775	-4.59819	30.6229	1.29621	chr21	36931094	36951775	-5.59371	30.6229	0.433815
chr21	38281885	38300603	HLCS	chr21	38281884	38300603	-0.420294	16.676	11.6751	chr21	38281884	38300603	-0.165992	16.676	15.8669	chr21	38281884	38300603	0.815952	16.676	28.6012
chr21	38419039	38446295	LOC105372795	chr21	38419038	38446295	-1.16863	19.984	8.49663	chr21	38419038	38446295	-0.564674	19.984	14.7415	chr21	38419038	38446295	-1.3611	19.984	6.3134
chr21	40128222	40212736	ETS2	chr21	40128221	40212736	-1.23851	18.5368	7.74647	chr21	40128221	40212736	-0.288671	18.5368	17.0818	chr21	40128221	40212736	-0.706619	18.5368	9.60388
chr21	40356703	40401510	LOC101928435	chr21	40356702	40401510	-1.3523	19.1029	7.25638	chr21	40356702	40401510	-3.19429	19.1029	2.25827	chr21	40356702	40401510	-4.23305	19.1029	0.784018
chr21	43032993	43063250	LINC00111	chr21	43032992	43063250	-0.156324	11.1936	9.45778	chr21	43032992	43063250	0	11.1936	13.9415	chr21	43032992	43063250	-0.110744	11.1936	8.33794
chr21	43097969	43105334	LINC00111	chr21	43097968	43105334	3.383	2.32043	36.1788	chr21	43097968	43105334	2.94806	2.32043	30.5139	chr21	43097968	43105334	4.2365	2.32043	56.2331
chr21	43459886	43477992	UMODL1	chr21	43459885	43477992	-3.34728	37.2367	3.44234	chr21	43459885	43477992	-0.751565	37.2367	24.2936	chr21	43459885	43477992	-5.47277	37.2367	0.58503
chr21	44726689	44761241	LINC00322	chr21	44726688	44761241	1.57353	10.6614	35.5409	chr21	44726688	44761241	0.750079	10.6614	22.9144	chr21	44726688	44761241	1.05353	10.6614	21.3821
chr21	44861067	44872566	LINC00319	chr21	44861066	44872566	5.83452	0.86048	81.9793	chr21	44861066	44872566	4.30999	0.86048	32.4872	chr21	44861066	44872566	4.98622	0.86048	39.1955
chr21	44897269	44923129	LINC00313	chr21	44897268	44923129	1.9953	6.47014	30.0435	chr21	44897268	44923129	2.38515	6.47014	44.8348	chr21	44897268	44923129	2.74302	6.47014	43.4028
chr21	45122431	45160667	PDXK	chr21	45122430	45160667	0.793391	12.9985	24.9692	chr21	45122430	45160667	0.872211	12.9985	30.0479	chr21	45122430	45160667	1.43227	12.9985	33.4651
chr21	45187449	45210195	CSTB	chr21	45187448	45210195	1.25336	6.30786	17.7032	chr21	45187448	45210195	1.67738	6.30786	27.0468	chr21	45187448	45210195	0.758495	6.30786	10.8678
chr21	46348197	46360550	FAM207A	chr21	46348196	46360550	1.47084	3.45885	12.5683	chr21	46348196	46360550	2.78935	3.45885	35.6304	chr21	46348196	46360550	0.116249	3.45885	4.30483
chr21	46421100	46439604	LINC00162	chr21	46421099	46439604	2.65439	3.88908	30.3448	chr21	46421099	46439604	1.27129	3.88908	13.2924	chr21	46421099	46439604	-0.938764	3.88908	1.41943
chr21	46452974	46471877	SSR4P1	chr21	46452973	46471877	1.01424	12.6583	29.2325	chr21	46452973	46471877	-2.66382	12.6583	2.03358	chr21	46452973	46471877	-2.44591	12.6583	1.74399
chr21	46707555	46715304	LOC642852	chr21	46707554	46715304	-3.26926	76.7265	7.45275	chr21	46707554	46715304	-1.82112	76.7265	23.5665	chr21	46707554	46715304	-3.70946	76.7265	4.50504
chr21	46728605	46767869	LINC00316	chr21	46728604	46767869	0.306903	9.25596	12.8585	chr21	46728604	46767869	0.361267	9.25596	15.2167	chr21	46728604	46767869	1.41663	9.25596	23.865
chr21	46769386	46807579	LINC00316	chr21	46769385	46807579	-0.146495	18.7248	16.391	chr21	46769385	46807579	-0.36459	18.7248	16.031	chr21	46769385	46807579	-0.191019	18.7248	13.5987
chr21	47441614	47530869	COL6A2	chr21	47441613	47530869	-4.10879	27.9737	1.58156	chr21	47441613	47530869	-1.51192	27.9737	11.1042	chr21	47441613	47530869	-5.27078	27.9737	0.575247
chr22	18110925	18122395	BCL2L13	chr22	18110924	18122395	-0.994206	63.5228	30.8236	chr22	18110924	18122395	-0.202486	63.5228	60.9206	chr22	18110924	18122395	-1.14958	63.5228	23.5768
chr22	19147530	19173486	LINC01311	chr22	19147529	19173486	0.490906	14.504	22.8467	chr22	19147529	19173486	0	14.504	15.7522	chr22	19147529	19173486	-1.11281	14.504	5.36364
chr22	19868345	19879782	GNB1L	chr22	19868344	19879782	-0.256057	33.4653	26.5208	chr22	19868344	19879782	-0.163101	33.4653	32.2062	chr22	19868344	19879782	-0.460366	33.4653	19.6189
chr22	20849079	20869493	MED15	chr22	20849078	20869493	-0.79279	36.9267	20.643	chr22	20849078	20869493	-0.56842	36.9267	27.4741	chr22	20849078	20869493	-0.935231	36.9267	15.9532
chr22	21983687	22021072	MIR301B	chr22	21983686	22021072	0	8.99929	8.80283	chr22	21983686	22021072	0.110459	8.99929	12.485	chr22	21983686	22021072	-0.974136	8.99929	3.64879
chr22	22291584	22307167	PPM1F	chr22	22291583	22307167	-1.85414	39.1955	10.3569	chr22	22291583	22307167	-1.16767	39.1955	19.054	chr22	22291583	22307167	-2.21813	39.1955	6.77663
chr22	24230133	24262508	MIF-AS1	chr22	24230132	24262508	-0.859171	11.0448	5.7274	chr22	24230132	24262508	0	11.0448	12.7496	chr22	24230132	24262508	-0.478083	11.0448	6.37354
chr22	24576763	24603961	SUSD2	chr22	24576762	24603961	0.727258	5.22577	10.2038	chr22	24576762	24603961	1.65155	5.22577	22.024	chr22	24576762	24603961	2.16434	5.22577	23.7416
chr22	27140664	27160132	MIATNB	chr22	27140663	27160132	1.82927	1.61722	7.8234	chr22	27140663	27160132	0.586853	1.61722	3.79026	chr22	27140663	27160132	3.73865	1.61722	25.2341
chr22	30580167	30602839	LIF	chr22	30580166	30602839	-2.47556	83.5792	14.7906	chr22	30580166	30602839	-2.27846	83.5792	19.3135	chr22	30580166	30602839	-0.325021	83.5792	56.7521
chr22	30632123	30649286	LIF	chr22	30632122	30649286	-0.796124	37.8936	21.032	chr22	30632122	30649286	-1.71682	37.8936	12.5674	chr22	30632122	30649286	0.957026	37.8936	69.6144
chr22	31217962	31238343	OSBP2	chr22	31217961	31238343	1.52792	9.37903	31.2732	chr22	31217961	31238343	-2.37886	9.37903	1.81747	chr22	31217961	31238343	1.11191	9.37903	20.2376
chr22	36851401	36864124	TXN2	chr22	36851400	36864124	-0.174272	33.0878	27.8715	chr22	36851400	36864124	0.635968	33.0878	65.3686	chr22	36851400	36864124	-0.198059	33.0878	23.4213
chr22	36924522	36938194	EIF3D	chr22	36924521	36938194	-0.303423	13.3232	9.82271	chr22	36924521	36938194	0.837966	13.3232	31.5146	chr22	36924521	36938194	-0.400159	13.3232	7.80282
chr22	37415768	37448301	KCTD17	chr22	37415767	37448301	0.749289	2.17059	4.54801	chr22	37415767	37448301	0.416678	2.17059	4.12436	chr22	37415767	37448301	2.60042	2.17059	14.0806
chr22	37562730	37595375	C1QTNF6	chr22	37562729	37595375	1.42448	5.45608	17.0059	chr22	37562729	37595375	0.502586	5.45608	10.253	chr22	37562729	37595375	2.34013	5.45608	27.5978
chr22	37897325	37942065	CARD10	chr22	37897324	37942065	1.11344	5.08699	12.6143	chr22	37897324	37942065	1.14677	5.08699	14.7106	chr22	37897324	37942065	1.62527	5.08699	15.4888
chr22	38053897	38093539	LGALS1	chr22	38053896	38093539	-1.33089	18.1879	6.97406	chr22	38053896	38093539	-0.848505	18.1879	11.1147	chr22	38053896	38093539	-1.23707	18.1879	6.34495
chr22	38141500	38158758	TRIOBP	chr22	38141499	38158758	-0.423376	26.8173	19.062	chr22	38141499	38158758	-0.612956	26.8173	19.0055	chr22	38141499	38158758	0.231157	26.8173	30.2315
chr22	38172562	38214864	H1F0	chr22	38172561	38214864	-0.483497	8.35732	5.63145	chr22	38172561	38214864	0	8.35732	10.6682	chr22	38172561	38214864	-1.64832	8.35732	2.1055
chr22	38614107	38635862	SNORA92	chr22	38614106	38635862	-0.285483	26.4635	20.8774	chr22	38614106	38635862	-0.220069	26.4635	24.8734	chr22	38614106	38635862	-1.44481	26.4635	7.8998
chr22	38877182	38903109	DDX17	chr22	38877181	38903109	-1.59051	27.6872	8.85259	chr22	38877181	38903109	-1.06733	27.6872	14.52	chr22	38877181	38903109	-1.37702	27.6872	8.75068
chr22	39673051	39722167	SNORD83B	chr22	39673050	39722167	-0.0834772	15.2292	13.9479	chr22	39673050	39722167	-0.0723843	15.2292	16.0029	chr22	39673050	39722167	-0.105258	15.2292	11.7607
chr22	39915558	39928817	ATF4	chr22	39915557	39928817	-0.670991	41.0787	24.7225	chr22	39915557	39928817	-0.605703	41.0787	29.447	chr22	39915557	39928817	-0.91589	41.0787	17.7628
chr22	40888047	40895974	LOC101927257	chr22	40888046	40895974	-0.544362	22.1267	13.7481	chr22	40888046	40895974	0	22.1267	23.7527	chr22	40888046	40895974	1.28623	22.1267	54.1148
chr22	41908650	41959557	POLR3H	chr22	41908649	41959557	-1.41285	13.2886	4.80112	chr22	41908649	41959557	-1.08667	13.2886	6.86139	chr22	41908649	41959557	-2.11531	13.2886	2.48427
chr22	42077916	42093548	C22orf46	chr22	42077915	42093548	-0.628954	24.3701	14.8857	chr22	42077915	42093548	-0.216341	24.3701	22.5934	chr22	42077915	42093548	-1.60314	24.3701	6.36818
chr22	42463405	42486857	SMDT1	chr22	42463404	42486857	0	23.3596	22.8707	chr22	42463404	42486857	-0.791462	23.3596	14.7115	chr22	42463404	42486857	-2.11343	23.3596	4.32778
chr22	43031116	43094488	CYB5R3	chr22	43031115	43094488	-0.223829	10.8309	8.97246	chr22	43031115	43094488	-0.27702	10.8309	9.84293	chr22	43031115	43094488	-1.81988	10.8309	2.4988
chr22	43317850	43336759	PACSIN2	chr22	43317849	43336759	-2.56498	42.268	6.84588	chr22	43317849	43336759	-0.427236	42.268	34.7625	chr22	43317849	43336759	-1.61445	42.268	11.3466
chr22	43356064	43411662	PACSIN2	chr22	43356063	43411662	-1.43829	13.0573	4.64573	chr22	43356063	43411662	-0.442215	13.0573	10.5953	chr22	43356063	43411662	0.470258	13.0573	17.0833
chr22	45865270	45899827	FBLN1	chr22	45865269	45899827	1.89654	3.54027	15.6698	chr22	45865269	45899827	0	3.54027	4.30688	chr22	45865269	45899827	-0.513013	3.54027	1.85483
chr22	45993142	46035748	LINC01589	chr22	45993141	46035748	3.47554	1.763	24.1957	chr22	45993141	46035748	2.42245	1.763	13.2989	chr22	45993141	46035748	4.23938	1.763	35.3376
chr22	46067665	46085377	ATXN10	chr22	46067664	46085377	0.226276	24.6318	32.1266	chr22	46067664	46085377	0.0708194	24.6318	32.8916	chr22	46067664	46085377	1.45229	24.6318	64.613
chr22	46105436	46139621	MIR4762	chr22	46105435	46139621	0	5.42082	5.41111	chr22	46105435	46139621	0	5.42082	5.79494	chr22	46105435	46139621	2.30223	5.42082	26.6486
chr22	46283759	46331558	WNT7B	chr22	46283758	46331558	3.71913	0.959816	16.3826	chr22	46283758	46331558	2.88465	0.959816	10.4752	chr22	46283758	46331558	3.76719	0.959816	14.579
chr22	46390985	46432473	LOC730668	chr22	46390984	46432473	0	19.677	19.1931	chr22	46390984	46432473	-0.576435	19.677	14.5945	chr22	46390984	46432473	-1.09398	19.677	7.62585
chr22	46466160	46476531	MIRLET7BHG	chr22	46466159	46476531	-0.632825	164.489	104.978	chr22	46466159	46476531	-2.25843	164.489	38.4487	chr22	46466159	46476531	-0.699602	164.489	85.8117
chr22	46897300	46944033	CELSR1	chr22	46897299	46944033	1.471	3.0895	10.0745	chr22	46897299	46944033	1.53932	3.0895	12.0363	chr22	46897299	46944033	1.83706	3.0895	11.1854
chr22	47149485	47170828	TBC1D22A	chr22	47149484	47170828	-0.91842	24.6773	12.4804	chr22	47149484	47170828	-0.205911	24.6773	23.3489	chr22	47149484	47170828	-0.665472	24.6773	12.7064
chr22	50345423	50364871	PIM3	chr22	50345422	50364871	0.628014	18.5941	32.2545	chr22	50345422	50364871	0.312647	18.5941	29.5657	chr22	50345422	50364871	-0.615238	18.5941	9.74834
chr22	50683011	50766269	MAPK11	chr22	50683010	50766269	0.385926	8.74644	12.5178	chr22	50683010	50766269	0.167811	8.74644	12.2694	chr22	50683010	50766269	0	8.74644	8.26093
chr3	5019051	5037382	BHLHE40-AS1	chr3	5019050	5037382	-0.731683	61.1686	36.0902	chr3	5019050	5037382	-0.87248	61.1686	37.2445	chr3	5019050	5037382	0.61461	61.1686	87.3437
chr3	8485510	8498890	LMCD1-AS1	chr3	8485509	8498890	-2.13102	17.3451	3.58734	chr3	8485509	8498890	0.0244946	17.3451	23.0936	chr3	8485509	8498890	1.6175	17.3451	52.4754
chr3	9884955	9944976	CIDEC	chr3	9884954	9944976	0.647648	5.66536	9.98798	chr3	9884954	9944976	0.44827	5.66536	9.91884	chr3	9884954	9944976	0.563982	5.66536	8.13643
chr3	9974558	10029511	PRRT3	chr3	9974557	10029511	-0.159416	11.0824	9.56385	chr3	9974557	10029511	-0.443953	11.0824	8.92927	chr3	9974557	10029511	0.0112378	11.0824	10.6295
chr3	10233251	10248032	IRAK2	chr3	10233250	10248032	0.112826	16.7966	20.774	chr3	10233250	10248032	0.683409	16.7966	35.1088	chr3	10233250	10248032	1.09021	16.7966	35.195
chr3	11160030	11211867	HRH1	chr3	11160029	11211867	-0.658998	14.4818	8.88577	chr3	11160029	11211867	-0.458494	14.4818	11.6311	chr3	11160029	11211867	-1.76421	14.4818	3.48856
chr3	11266882	11288231	HRH1	chr3	11266881	11288231	0.681019	9.33301	17.2896	chr3	11266881	11288231	0.927049	9.33301	23.3561	chr3	11266881	11288231	-1.14321	9.33301	3.24533
chr3	11623335	11646033	VGLL4	chr3	11623334	11646033	-2.87403	40.2457	5.2684	chr3	11623334	11646033	-2.69997	40.2457	6.76788	chr3	11623334	11646033	-2.17611	40.2457	7.30018
chr3	12200045	12235668	TIMP4	chr3	12200044	12235668	0.169306	7.2727	9.33212	chr3	12200044	12235668	0.571707	7.2727	14.0431	chr3	12200044	12235668	-0.443147	7.2727	4.22675
chr3	12688723	12721976	RAF1	chr3	12688722	12721976	0	16.6506	17.1242	chr3	12688722	12721976	-0.969078	16.6506	9.26602	chr3	12688722	12721976	-1.09422	16.6506	6.35479
chr3	14432527	14460977	SLC6A6	chr3	14432526	14460977	2.24534	5.59656	30.9906	chr3	14432526	14460977	1.18175	5.59656	16.9236	chr3	14432526	14460977	2.68245	5.59656	36.1121
chr3	15671914	15689696	BTD	chr3	15671913	15689696	-0.611589	53.6224	34.248	chr3	15671913	15689696	-1.08082	53.6224	28.1072	chr3	15671913	15689696	-0.23061	53.6224	38.2274
chr3	16089904	16116724	GALNT15	chr3	16089903	16116724	-1.03084	38.4375	18.3712	chr3	16089903	16116724	-1.27876	38.4375	17.5869	chr3	16089903	16116724	-1.20329	38.4375	13.9041
chr3	16144728	16190836	GALNT15	chr3	16144727	16190836	-2.6688	17.1396	2.57907	chr3	16144727	16190836	-2.89617	17.1396	2.49483	chr3	16144727	16190836	-1.68992	17.1396	4.36039
chr3	23986800	24001549	NR1D2	chr3	23986799	24001549	0.25387	26.8658	35.8512	chr3	23986799	24001549	-0.803434	26.8658	16.5565	chr3	23986799	24001549	-2.34648	26.8658	4.13319
chr3	24160912	24188179	LOC101927854	chr3	24160911	24188179	0.909513	14.1201	29.6792	chr3	24160911	24188179	-1.45546	14.1201	5.50152	chr3	24160911	24188179	-2.20179	14.1201	2.40621
chr3	27553764	27576233	SLC4A7	chr3	27553763	27576233	-1.13057	15.1533	6.48328	chr3	27553763	27576233	0	15.1533	16.8922	chr3	27553763	27576233	0.252511	15.1533	17.5633
chr3	28383300	28391083	AZI2	chr3	28383299	28391083	-1.3747	70.3818	25.9134	chr3	28383299	28391083	-2.04442	70.3818	18.4113	chr3	28383299	28391083	-1.938	70.3818	14.7753
chr3	31998801	32023167	ZNF860	chr3	31998800	32023167	0.826401	10.5402	21.3013	chr3	31998800	32023167	0	10.5402	11.4486	chr3	31998800	32023167	0.146898	10.5402	11.5204
chr3	37204539	37226006	LRRFIP2	chr3	37204538	37226006	-0.69763	26.8185	15.8753	chr3	37204538	37226006	-1.16955	26.8185	12.9912	chr3	37204538	37226006	-0.899655	26.8185	11.7569
chr3	38178260	38216161	OXSR1	chr3	38178259	38216161	-0.368121	20.7323	15.5994	chr3	38178259	38216161	-0.745038	20.7323	13.6557	chr3	38178259	38216161	-1.3854	20.7323	6.53658
chr3	42055545	42103741	TRAK1	chr3	42055544	42103741	-2.06526	26.2802	6.13423	chr3	42055544	42103741	-1.11631	26.2802	13.5427	chr3	42055544	42103741	-2.30573	26.2802	4.40249
chr3	42622837	42642973	SS18L2	chr3	42622836	42642973	0	18.0035	19.7846	chr3	42622836	42642973	-0.082915	18.0035	18.2788	chr3	42622836	42642973	-0.577438	18.0035	9.69441
chr3	45067348	45106264	CLEC3B	chr3	45067347	45106264	-3.61942	29.877	2.32938	chr3	45067347	45106264	-2.72313	29.877	4.9845	chr3	45067347	45106264	-4.86611	29.877	0.786041
chr3	45147100	45219915	CDCP1	chr3	45147099	45219915	-1.21005	22.3366	9.52931	chr3	45147099	45219915	-1.01818	22.3366	12.3986	chr3	45147099	45219915	-2.57643	22.3366	3.1159
chr3	45676790	45688539	LIMD1	chr3	45676789	45688539	-0.951515	49.3819	24.4928	chr3	45676789	45688539	-1.50371	49.3819	18.9347	chr3	45676789	45688539	0.174038	49.3819	53.0714
chr3	47017538	47059463	NRADDP	chr3	47017537	47059463	0	7.92824	7.90013	chr3	47017537	47059463	0.722844	7.92824	16.7962	chr3	47017537	47059463	-0.482061	7.92824	4.54535
chr3	47822699	47844538	SMARCC1	chr3	47822698	47844538	0.368438	14.7049	21.4302	chr3	47822698	47844538	0.178518	14.7049	21.4259	chr3	47822698	47844538	-0.586261	14.7049	7.81993
chr3	48471224	48488928	CCDC51	chr3	48471223	48488928	0.879718	15.0398	31.4798	chr3	48471223	48488928	-0.0203886	15.0398	15.7149	chr3	48471223	48488928	-0.606421	15.0398	7.80249
chr3	48506711	48514707	TREX1	chr3	48506710	48514707	-0.460392	78.4626	54.9639	chr3	48506710	48514707	-1.1165	78.4626	39.5716	chr3	48506710	48514707	-1.23558	78.4626	27.2497
chr3	49377206	49396380	GPX1	chr3	49377205	49396380	0.999374	20.5487	45.9185	chr3	49377205	49396380	0.0188466	20.5487	26.5815	chr3	49377205	49396380	-0.917571	20.5487	8.74329
chr3	49436547	49467162	TCTA	chr3	49436546	49467162	0	18.0706	19.41	chr3	49436546	49467162	-0.268052	18.0706	16.4028	chr3	49436546	49467162	-0.779219	18.0706	8.60763
chr3	49498599	49508006	DAG1	chr3	49498598	49508006	1.89515	20.367	87.5447	chr3	49498598	49508006	0	20.367	26.6229	chr3	49498598	49508006	0.308528	20.367	25.2884
chr3	50329020	50403166	TUSC2	chr3	50329019	50403166	0	19.0784	19.1519	chr3	50329019	50403166	-0.556347	19.0784	14.5608	chr3	50329019	50403166	-1.24392	19.0784	6.77013
chr3	50638267	50676429	MAPKAPK3	chr3	50638266	50676429	0.287455	9.9829	13.6563	chr3	50638266	50676429	0.546177	9.9829	18.6106	chr3	50638266	50676429	-1.38823	9.9829	3.03917
chr3	51990172	52039769	ACY1	chr3	51990171	52039769	0.217871	9.78528	12.6379	chr3	51990171	52039769	0	9.78528	11.5046	chr3	51990171	52039769	-0.316545	9.78528	6.41393
chr3	52124316	52143129	LINC00696	chr3	52124315	52143129	-2.33756	9.94553	1.74835	chr3	52124315	52143129	0.729351	9.94553	21.7914	chr3	52124315	52143129	-3.11015	9.94553	0.815841
chr3	52302343	52334633	GLYCTK	chr3	52302342	52334633	-0.00615904	16.8129	16.0775	chr3	52302342	52334633	-0.284207	16.8129	15.0798	chr3	52302342	52334633	-0.393786	16.8129	10.4876
chr3	57094080	57113883	ARHGEF3	chr3	57094079	57113883	2.2988	2.15768	13.8929	chr3	57094079	57113883	2.55598	2.15768	18.9134	chr3	57094079	57113883	1.45026	2.15768	6.68077
chr3	57969143	57994516	FLNB	chr3	57969142	57994516	1.15085	5.53072	14.4817	chr3	57969142	57994516	1.15979	5.53072	16.6075	chr3	57969142	57994516	2.43146	5.53072	30.246
chr3	58027171	58058371	FLNB	chr3	58027170	58058371	0.635184	22.3738	38.094	chr3	58027170	58058371	-0.0292434	22.3738	24.1747	chr3	58027170	58058371	0.210329	22.3738	24.5003
chr3	67685386	67705654	SUCLG2	chr3	67685385	67705654	-0.0128801	28.1386	26.8293	chr3	67685385	67705654	-0.243465	28.1386	26.0115	chr3	67685385	67705654	0.432081	28.1386	36.1466
chr3	71098985	71138483	FOXP1	chr3	71098984	71138483	-3.65368	26.8974	2.03958	chr3	71098984	71138483	-1.75306	26.8974	8.84139	chr3	71098984	71138483	-3.16801	26.8974	2.4219
chr3	71150865	71161927	FOXP1	chr3	71150864	71161927	-4.78081	79.0386	2.64573	chr3	71150864	71161927	-2.48237	79.0386	15.4706	chr3	71150864	71161927	-5.02806	79.0386	1.79781
chr3	73159831	73160107	EBLN2	chr3	73159830	73160107	-0.502338	876.859	572.21	chr3	73159830	73160107	0	876.859	1033.16	chr3	73159830	73160107	0.745756	876.859	1450.87
chr3	87381783	87383473	POU1F1	chr3	87381782	87383473	2.39807	3.45792	35.7721	chr3	87381782	87383473	2.27959	3.45792	37.5848	chr3	87381782	87383473	5.45884	3.45792	255.754
chr3	98632722	98642698	DCBLD2	chr3	98632721	98642698	0.334074	2.79517	4.91187	chr3	98632721	98642698	0.86896	2.79517	8.09014	chr3	98632721	98642698	3.87269	2.79517	48.6674
chr3	101643725	101670164	LOC152225	chr3	101643724	101670164	-1.51675	9.27152	2.97104	chr3	101643724	101670164	0.307996	9.27152	14.9658	chr3	101643724	101670164	-2.32897	9.27152	1.39409
chr3	101808314	101842812	LOC152225	chr3	101808313	101842812	3.52844	1.81227	26.2429	chr3	101808313	101842812	0.129421	1.81227	2.86051	chr3	101808313	101842812	1.33968	1.81227	4.9881
chr3	101875493	101925602	LOC152225	chr3	101875492	101925602	1.51481	5.35878	17.3953	chr3	101875492	101925602	0.195444	5.35878	7.9671	chr3	101875492	101925602	0.522175	5.35878	7.56285
chr3	106926466	106960367	LINC00882	chr3	106926465	106960367	0.666883	10.9192	19.438	chr3	106926465	106960367	-2.59499	10.9192	1.89642	chr3	106926465	106960367	-1.64691	10.9192	2.76116
chr3	107689043	107728342	CD47	chr3	107689042	107728342	0	2.6095	2.64714	chr3	107689042	107728342	1.8026	2.6095	12.4953	chr3	107689042	107728342	-0.527589	2.6095	1.33122
chr3	112337823	112418692	CCDC80	chr3	112337822	112418692	-0.766253	24.2335	14.1348	chr3	112337822	112418692	-1.29955	24.2335	11.101	chr3	112337822	112418692	0.0441591	24.2335	23.0502
chr3	112805874	112836975	LOC101929717	chr3	112805873	112836975	0	1.85113	1.93774	chr3	112805873	112836975	2.28319	1.85113	13.0067	chr3	112805873	112836975	0.720634	1.85113	3.36075
chr3	115503244	115524232	GAP43	chr3	115503243	115524232	0.383237	24.066	34.794	chr3	115503243	115524232	-3.61554	24.066	2.04912	chr3	115503243	115524232	-1.04191	24.066	9.49143
chr3	118894660	118924561	UPK1B	chr3	118894659	118924561	2.83233	2.15106	19.1837	chr3	118894659	118924561	-0.218203	2.15106	1.75358	chr3	118894659	118924561	4.64351	2.15106	57.8603
chr3	119013059	119042580	ARHGAP31-AS1	chr3	119013058	119042580	-0.0288526	8.6845	7.91085	chr3	119013058	119042580	0.545026	8.6845	16.4718	chr3	119013058	119042580	-0.690401	8.6845	4.23629
chr3	123451666	123477517	MYLK-AS2	chr3	123451665	123477517	-0.0518593	37.6686	35.5339	chr3	123451665	123477517	-0.314425	37.6686	33.7033	chr3	123451665	123477517	-0.16301	37.6686	28.1689
chr3	124531222	124565222	ITGB5	chr3	124531221	124565222	-0.00916206	21.2589	20.4816	chr3	124531221	124565222	-0.0471705	21.2589	22.7103	chr3	124531221	124565222	1.03482	21.2589	41.0742
chr3	124597096	124605142	ITGB5	chr3	124597095	124605142	0.228445	15.6509	21.8448	chr3	124597095	124605142	0	15.6509	19.3837	chr3	124597095	124605142	1.8945	15.6509	59.507
chr3	124826560	124856846	MIR5092	chr3	124826559	124856846	-0.623677	22.2618	13.9513	chr3	124826559	124856846	-0.433947	22.2618	18.125	chr3	124826559	124856846	-3.4369	22.2618	1.6096
chr3	126730539	126763108	PLXNA1	chr3	126730538	126763108	1.92679	4.26733	19.1203	chr3	126730538	126763108	0.308949	4.26733	7.12938	chr3	126730538	126763108	-2.10962	4.26733	0.713541
chr3	127310065	127317963	MCM2	chr3	127310064	127317963	2.60648	13.3248	97.4579	chr3	127310064	127317963	0.673434	13.3248	29.2008	chr3	127310064	127317963	0	13.3248	12.9455
chr3	127391042	127409902	ABTB1	chr3	127391041	127409902	1.55906	11.3993	38.5867	chr3	127391041	127409902	0	11.3993	13.5803	chr3	127391041	127409902	-1.33605	11.3993	3.47301
chr3	127457110	127466633	ABTB1	chr3	127457109	127466633	1.9217	9.82335	45.1446	chr3	127457109	127466633	0.1313	9.82335	14.9626	chr3	127457109	127466633	2.28204	9.82335	49.9153
chr3	127536716	127542060	MGLL	chr3	127536715	127542060	0.481408	54.026	85.5416	chr3	127536715	127542060	-1.47357	54.026	20.4746	chr3	127536715	127542060	-0.736828	54.026	25.6835
chr3	127770724	127780936	SEC61A1	chr3	127770723	127780936	-1.18022	54.6115	23.0529	chr3	127770723	127780936	-2.04706	54.6115	14.2705	chr3	127770723	127780936	-2.70562	54.6115	6.62551
chr3	128901922	128915299	CNBP	chr3	128901921	128915299	0.674075	27.0322	48.4087	chr3	128901921	128915299	-0.0930305	27.0322	27.2495	chr3	128901921	128915299	-0.702025	27.0322	13.3319
chr3	128930433	128969106	COPG1	chr3	128930432	128969106	0.848799	11.4793	23.0076	chr3	128930432	128969106	0.298435	11.4793	17.9248	chr3	128930432	128969106	0	11.4793	9.79082
chr3	129324602	129331760	PLXND1	chr3	129324601	129331760	2.45131	11.1208	74.7224	chr3	129324601	129331760	0	11.1208	15.1015	chr3	129324601	129331760	0.841299	11.1208	21.2442
chr3	129359740	129393660	TMCC1	chr3	129359739	129393660	1.68398	3.06309	11.8452	chr3	129359739	129393660	0.678142	3.06309	6.74122	chr3	129359739	129393660	3.06599	3.06309	26.5381
chr3	134067251	134093801	MIR6827	chr3	134067250	134093801	0	48.2645	51.5038	chr3	134067250	134093801	-0.499609	48.2645	38.2303	chr3	134067250	134093801	0.122704	48.2645	48.9149
chr3	134116153	134147091	MIR4788	chr3	134116152	134147091	0	8.73744	9.76318	chr3	134116152	134147091	0.321216	8.73744	14.163	chr3	134116152	134147091	-1.20137	8.73744	2.97668
chr3	139011352	139032265	MRPS22	chr3	139011351	139032265	1.21345	19.2057	49.7298	chr3	139011351	139032265	-0.0164521	19.2057	20.5153	chr3	139011351	139032265	-0.216525	19.2057	13.3915
chr3	141030077	141062031	ZBTB38	chr3	141030076	141062031	-1.32919	15.4413	5.84473	chr3	141030076	141062031	-0.0866049	15.4413	15.8376	chr3	141030076	141062031	0.681115	15.4413	23.6753
chr3	141067428	141087210	ZBTB38	chr3	141067427	141087210	-1.42649	47.5875	17.2133	chr3	141067427	141087210	-1.12779	47.5875	24.1303	chr3	141067427	141087210	0	47.5875	41.668
chr3	149050601	149070945	TM4SF18	chr3	149050600	149070945	0.438763	9.86036	15.4472	chr3	149050600	149070945	0.631908	9.86036	20.119	chr3	149050600	149070945	2.12925	9.86036	42.8175
chr3	149084376	149105572	TM4SF1-AS1	chr3	149084375	149105572	1.12086	49.3148	116.214	chr3	149084375	149105572	-0.914867	49.3148	29.0975	chr3	149084375	149105572	0.78526	49.3148	79.3679
chr3	149252716	149307203	TM4SF4	chr3	149252715	149307203	-0.466049	20.8933	14.8363	chr3	149252715	149307203	-0.704942	20.8933	14.3025	chr3	149252715	149307203	1.15733	20.8933	43.3936
chr3	156323746	156333213	SSR3	chr3	156323745	156333213	-1.67559	9.69143	2.56736	chr3	156323745	156333213	2.00399	9.69143	53.8106	chr3	156323745	156333213	-2.49184	9.69143	1.15309
chr3	156534301	156555359	LEKR1	chr3	156534300	156555359	0.218786	41.1585	52.2148	chr3	156534300	156555359	-0.47445	41.1585	32.8342	chr3	156534300	156555359	-0.686469	41.1585	21.2706
chr3	156799803	156806992	LINC00881	chr3	156799802	156806992	0.104115	37.6603	46.0979	chr3	156799802	156806992	0.424577	37.6603	65.5536	chr3	156799802	156806992	-0.845014	37.6603	16.5222
chr3	158429416	158450686	RARRES1	chr3	158429415	158450686	0.211214	19.9195	25.741	chr3	158429415	158450686	-1.11912	19.9195	9.87085	chr3	158429415	158450686	0.0978155	19.9195	20.5606
chr3	167788773	167799186	GOLIM4	chr3	167788772	167799186	1.76976	11.4889	46.6561	chr3	167788772	167799186	-0.704562	11.4889	7.05055	chr3	167788772	167799186	-2.47993	11.4889	1.43238
chr3	169482056	169491625	ACTRT3	chr3	169482055	169491625	0.267049	56.0248	74.592	chr3	169482055	169491625	-0.789035	56.0248	35.3144	chr3	169482055	169491625	-0.384364	56.0248	35.1613
chr3	169939784	169952084	PRKCI	chr3	169939783	169952084	0.977651	18.5023	41.7696	chr3	169939783	169952084	-0.921084	18.5023	10.2017	chr3	169939783	169952084	-0.497982	18.5023	10.2636
chr3	177062884	177077253	LINC00501	chr3	177062883	177077253	-0.75388	20.5022	11.3366	chr3	177062883	177077253	0.0483955	20.5022	27.4184	chr3	177062883	177077253	-0.0348794	20.5022	15.9921
chr3	182971072	183004235	B3GNT5	chr3	182971071	183004235	1.12801	1.95304	5.35764	chr3	182971071	183004235	2.20131	1.95304	12.8175	chr3	182971071	183004235	0.88762	1.95304	3.92752
chr3	183873458	183904732	AP2M1	chr3	183873457	183904732	-1.46091	23.0831	8.08244	chr3	183873457	183904732	-0.361851	23.0831	19.8059	chr3	183873457	183904732	-1.09496	23.0831	8.89976
chr3	187984023	187991057	LPP	chr3	187984022	187991057	-2.21304	98.9104	20.4146	chr3	187984022	187991057	-1.33184	98.9104	43.0671	chr3	187984022	187991057	-1.41668	98.9104	30.3613
chr3	189015919	189053094	TPRG1-AS2	chr3	189015918	189053094	2.12301	1.01632	5.88171	chr3	189015918	189053094	2.6112	1.01632	9.39386	chr3	189015918	189053094	3.58423	1.01632	13.9187
chr3	192596857	192647109	MB21D2	chr3	192596856	192647109	-0.60326	19.2618	12.3789	chr3	192596856	192647109	0.0345921	19.2618	24.4459	chr3	192596856	192647109	-0.204112	19.2618	13.9943
chr3	193829891	193859877	HES1	chr3	193829890	193859877	1.54866	6.32988	21.4198	chr3	193829890	193859877	0.565415	6.32988	12.3753	chr3	193829890	193859877	0.438398	6.32988	8.59713
chr3	194282027	194320154	TMEM44-AS1	chr3	194282026	194320154	-1.36746	28.2892	10.705	chr3	194282026	194320154	-1.80391	28.2892	8.97775	chr3	194282026	194320154	-1.74717	28.2892	6.99113
chr3	194874674	194931319	XXYLT1-AS2	chr3	194874673	194931319	-3.60304	21.8125	1.72434	chr3	194874673	194931319	-2.33122	21.8125	4.80256	chr3	194874673	194931319	-4.1763	21.8125	0.956019
chr3	196339269	196378799	LINC01063	chr3	196339268	196378799	1.31473	2.25291	6.83305	chr3	196339268	196378799	2.05219	2.25291	12.9645	chr3	196339268	196378799	-0.0609203	2.25291	1.58048
chr3	197182979	197244170	BDH1	chr3	197182978	197244170	1.6359	3.57973	12.7663	chr3	197182978	197244170	1.17324	3.57973	10.5644	chr3	197182978	197244170	0.528077	3.57973	5.12803
chr3	197438900	197476633	RUBCN	chr3	197438899	197476633	-0.525973	12.0155	7.94448	chr3	197438899	197476633	0.0291556	12.0155	15.5667	chr3	197438899	197476633	-0.679279	12.0155	6.08729
chr3	197676769	197687609	IQCG	chr3	197676768	197687609	-0.955683	39.1253	19.1102	chr3	197676768	197687609	-0.231146	39.1253	36.0652	chr3	197676768	197687609	-1.20178	39.1253	13.6699
chr4	657435	700338	MFSD7	chr4	657434	700338	0	6.2064	6.39721	chr4	657434	700338	0.535053	6.2064	11.6689	chr4	657434	700338	-0.347434	6.2064	3.86479
chr4	1161611	1202678	SPON2	chr4	1161610	1202678	-1.29999	23.3507	9.23132	chr4	1161610	1202678	-2.68941	23.3507	3.96309	chr4	1161610	1202678	-3.87164	23.3507	1.25812
chr4	1713304	1732988	TMEM129	chr4	1713303	1732988	0.330913	14.9665	21.3377	chr4	1713303	1732988	0.907775	14.9665	36.2259	chr4	1713303	1732988	0.124976	14.9665	16.0012
chr4	2924173	2938926	MFSD10	chr4	2924172	2938926	0.10903	13.9628	17.3974	chr4	2924172	2938926	0.402579	13.9628	24.2839	chr4	2924172	2938926	-1.19767	13.9628	4.68155
chr4	7023442	7055609	CCDC96	chr4	7023441	7055609	0	8.24981	8.96728	chr4	7023441	7055609	0.571118	8.24981	15.9044	chr4	7023441	7055609	-0.0410191	8.24981	6.37107
chr4	7807482	7845879	AFAP1-AS1	chr4	7807481	7845879	-1.95164	27.6569	6.95481	chr4	7807481	7845879	-2.02601	27.6569	7.50876	chr4	7807481	7845879	0	27.6569	24.6938
chr4	7858427	7913641	LOC389199	chr4	7858426	7913641	-2.03013	19.9421	4.75175	chr4	7858426	7913641	-1.46683	19.9421	8.01609	chr4	7858426	7913641	0.0596314	19.9421	19.4241
chr4	10097420	10119322	WDR1	chr4	10097419	10119322	-2.30657	32.7957	6.34566	chr4	10097419	10119322	-1.06267	32.7957	17.2555	chr4	10097419	10119322	-2.02211	32.7957	6.5686
chr4	15682763	15725873	BST1	chr4	15682762	15725873	0.216864	11.1951	14.4517	chr4	15682762	15725873	0.0488236	11.1951	14.6672	chr4	15682762	15725873	0.0681604	11.1951	11.2629
chr4	39503192	39530338	UGDH	chr4	39503191	39530338	-0.719438	23.3456	13.6571	chr4	39503191	39530338	-1.05072	23.3456	12.3325	chr4	39503191	39530338	1.10619	23.3456	47.5822
chr4	67420468	67441596	MIR1269A	chr4	67420467	67441596	0.72832	9.32419	17.8583	chr4	67420467	67441596	-2.04669	9.32419	2.29695	chr4	67420467	67441596	1.56454	9.32419	27.4415
chr4	72052582	72062480	SLC4A4	chr4	72052581	72062480	-4.71756	28.5354	0.912393	chr4	72052581	72062480	0.466634	28.5354	51.0287	chr4	72052581	72062480	-2.71017	28.5354	3.2868
chr4	74964320	75000160	CXCL2	chr4	74964319	75000160	0.0878257	12.1607	14.4151	chr4	74964319	75000160	0.723075	12.1607	25.4813	chr4	74964319	75000160	0.820359	12.1607	20.6228
chr4	77673957	77704051	SOWAHB	chr4	77673956	77704051	-3.36524	28.457	2.62503	chr4	77673956	77704051	-2.42997	28.457	5.77515	chr4	77673956	77704051	-3.57748	28.457	1.88566
chr4	83811666	83822770	SNORD143	chr4	83811665	83822770	-1.42571	82.5875	29.8665	chr4	83811665	83822770	-1.06317	82.5875	43.776	chr4	83811665	83822770	-1.46195	82.5875	24.8113
chr4	84456670	84470217	GPAT3	chr4	84456669	84470217	-0.656165	10.2589	5.79821	chr4	84456669	84470217	0	10.2589	13.4212	chr4	84456669	84470217	1.65144	10.2589	32.7599
chr4	88928993	88950543	PKD2	chr4	88928992	88950543	-2.76122	32.6844	4.58669	chr4	88928992	88950543	-2.78026	32.6844	5.13956	chr4	88928992	88950543	-3.10706	32.6844	3.00941
chr4	90032749	90057900	TIGD2	chr4	90032748	90057900	0.8296	4.41713	9.4183	chr4	90032748	90057900	1.01982	4.41713	12.242	chr4	90032748	90057900	2.03226	4.41713	18.6387
chr4	95994144	96028564	BMPR1B	chr4	95994143	96028564	0	1.16301	1.23745	chr4	95994143	96028564	1.47135	1.16301	4.85677	chr4	95994143	96028564	4.03622	1.16301	21.6211
chr4	102268193	102289099	FLJ20021	chr4	102268192	102289099	-1.49377	25.3437	8.57329	chr4	102268192	102289099	-0.429536	25.3437	20.5222	chr4	102268192	102289099	-0.733394	25.3437	12.4446
chr4	103737411	103748666	UBE2D3	chr4	103737410	103748666	-1.85062	70.0109	18.7176	chr4	103737410	103748666	-1.48517	70.0109	27.4992	chr4	103737410	103748666	-1.70103	70.0109	17.6698
chr4	119748140	119757864	SEC24D	chr4	119748139	119757864	-1.74662	56.7044	16.092	chr4	119748139	119757864	-1.56538	56.7044	20.7797	chr4	119748139	119757864	-3.02796	56.7044	5.44634
chr4	120001511	120034974	MYOZ2	chr4	120001510	120034974	-1.56301	6.66683	2.05587	chr4	120001510	120034974	-0.648543	6.66683	4.44548	chr4	120001510	120034974	1.37197	6.66683	17.0616
chr4	122611261	122650064	ANXA5	chr4	122611260	122650064	-1.54775	25.2347	8.39638	chr4	122611260	122650064	-0.657615	25.2347	17.7812	chr4	122611260	122650064	-1.82567	25.2347	5.88044
chr4	126640958	126656354	MIR2054	chr4	126640957	126656354	0.273928	3.06739	4.83034	chr4	126640957	126656354	2.50556	3.06739	25.6709	chr4	126640957	126656354	1.71495	3.06739	11.2607
chr4	129259418	129276649	PGRMC2	chr4	129259417	129276649	-0.13851	10.1799	8.40223	chr4	129259417	129276649	-0.0223551	10.1799	10.3681	chr4	129259417	129276649	1.36794	10.1799	26.3396
chr4	129438391	129450920	LOC100507487	chr4	129438390	129450920	-0.958251	35.7899	17.4908	chr4	129438390	129450920	-0.822037	35.7899	21.8879	chr4	129438390	129450920	0.796495	35.7899	59.6367
chr4	129473607	129495878	LOC100507487	chr4	129473606	129495878	-0.360842	15.5708	11.4197	chr4	129473606	129495878	0	15.5708	16.9796	chr4	129473606	129495878	1.66971	15.5708	47.912
chr4	140933584	140941195	MAML3	chr4	140933583	140941195	0	5.08178	4.51902	chr4	140933583	140941195	0	5.08178	5.87266	chr4	140933583	140941195	3.32646	5.08178	58.0653
chr4	140958159	140982674	MAML3	chr4	140958158	140982674	-0.796767	5.81601	2.98361	chr4	140958158	140982674	0	5.81601	6.06502	chr4	140958158	140982674	2.52414	5.81601	33.875
chr4	151138108	151165938	DCLK2	chr4	151138107	151165938	-2.18759	24.0971	5.05614	chr4	151138107	151165938	-0.973609	24.0971	13.461	chr4	151138107	151165938	0	24.0971	20.2896
chr4	157919817	157936220	PDGFC	chr4	157919816	157936220	0.297268	4.44203	6.79733	chr4	157919816	157936220	1.7719	4.44203	21.4283	chr4	157919816	157936220	-0.657681	4.44203	1.99001
chr4	169401261	169409446	DDX60L	chr4	169401260	169409446	0.301495	46.2104	63.8496	chr4	169401260	169409446	-0.806968	46.2104	28.348	chr4	169401260	169409446	0.525906	46.2104	64.3462
chr4	169448788	169508788	PALLD	chr4	169448787	169508788	1.21879	5.68233	14.8678	chr4	169448787	169508788	0.300415	5.68233	8.98213	chr4	169448787	169508788	1.19583	5.68233	12.6143
chr4	169769417	169799721	PALLD	chr4	169769416	169799721	-3.24311	23.9258	2.38975	chr4	169769416	169799721	-2.53162	23.9258	4.4909	chr4	169769416	169799721	-2.91781	23.9258	2.52889
chr4	170525428	170553731	CLCN3	chr4	170525427	170553731	-1.39675	21.3901	7.78444	chr4	170525427	170553731	-0.694339	21.3901	14.4694	chr4	170525427	170553731	-1.5058	21.3901	6.12951
chr4	175286387	175324263	MIR4276	chr4	175286386	175324263	0	1.33002	1.71331	chr4	175286386	175324263	1.09706	1.33002	4.17836	chr4	175286386	175324263	3.34309	1.33002	14.9111
chr4	184330630	184366376	CDKN2AIP	chr4	184330629	184366376	1.31213	7.09668	20.0785	chr4	184330629	184366376	0	7.09668	7.94406	chr4	184330629	184366376	-0.260796	7.09668	4.68393
chr4	189358964	189371383	LINC01060	chr4	189358963	189371383	0.531935	1.1589	2.61252	chr4	189358963	189371383	-0.0680766	1.1589	0.895366	chr4	189358963	189371383	4.64187	1.1589	38.3983
chr5	159206	168647	PLEKHG4B	chr5	159205	168647	-0.600981	13.148	7.65833	chr5	159205	168647	1.7151	13.148	58.4358	chr5	159205	168647	-3.96895	13.148	0.515165
chr5	252142	272076	HRAT5	chr5	252141	272076	0.685818	17.3962	31.4626	chr5	252141	272076	-0.462779	17.3962	13.521	chr5	252141	272076	-1.76276	17.3962	4.03418
chr5	309094	329664	AHRR	chr5	309093	329664	1.32286	10.9109	31.2948	chr5	309093	329664	-0.445936	10.9109	8.38807	chr5	309093	329664	-1.41212	10.9109	3.15804
chr5	368159	414382	EXOC3-AS1	chr5	368158	414382	0.127343	47.496	55.4104	chr5	368158	414382	-1.21784	47.496	23.0843	chr5	368158	414382	-4.24869	47.496	2.03446
chr5	472420	486322	LOC100288152	chr5	472419	486322	3.49479	2.97643	44.0143	chr5	472419	486322	1.82001	2.97643	15.7482	chr5	472419	486322	0	2.97643	2.62789
chr5	547914	566167	MIR4456	chr5	547913	566167	5.5669	0.492819	39.8973	chr5	547913	566167	1.40141	0.492819	2.55382	chr5	547913	566167	0	0.492819	0.692829
chr5	657282	673462	TPPP	chr5	657281	673462	4.67892	2.14043	73.4754	chr5	657281	673462	2.54072	2.14043	19.0519	chr5	657281	673462	0.497347	2.14043	3.54721
chr5	911734	919558	TRIP13	chr5	911733	919558	4.54919	4.42611	138.877	chr5	911733	919558	0	4.42611	6.4375	chr5	911733	919558	0.757468	4.42611	8.75796
chr5	1325928	1327894	MIR4457	chr5	1325927	1327894	4.57241	20.1231	631.04	chr5	1325927	1327894	0.501721	20.1231	43.1688	chr5	1325927	1327894	1.49972	20.1231	65.0647
chr5	1515924	1524738	LPCAT1	chr5	1515923	1524738	1.40675	30.5647	92.0552	chr5	1515923	1524738	1.50287	30.5647	112.11	chr5	1515923	1524738	-0.485729	30.5647	17.2777
chr5	1536375	1556623	LPCAT1	chr5	1536374	1556623	1.76824	2.8433	12.2798	chr5	1536374	1556623	4.09038	2.8433	69.7938	chr5	1536374	1556623	0	2.8433	2.17798
chr5	1594031	1609282	SDHAP3	chr5	1594030	1609282	3.04991	1.06167	13.2763	chr5	1594030	1609282	4.3032	1.06167	36.0163	chr5	1594030	1609282	0	1.06167	1.27569
chr5	1789243	1801997	MRPL36	chr5	1789242	1801997	0.878947	21.0881	44.0944	chr5	1789242	1801997	0.338792	21.0881	34.6084	chr5	1789242	1801997	-0.732087	21.0881	10.0169
chr5	3310941	3312118	LINC01377	chr5	3310940	3312118	6.91458	0.763661	434.655	chr5	3310940	3312118	0	0.763661	3.81355	chr5	3310940	3312118	0	0.763661	0.458799
chr5	5336416	5352400	ICE1	chr5	5336415	5352400	4.19846	1.88529	47.2625	chr5	5336415	5352400	0.238594	1.88529	3.50144	chr5	5336415	5352400	2.20125	1.88529	10.2379
chr5	6632642	6633968	NSUN2	chr5	6632641	6633968	1.77725	85.0783	348.753	chr5	6632641	6633968	0.542352	85.0783	169.434	chr5	6632641	6633968	-0.284953	85.0783	52.0509
chr5	6704124	6713380	LOC100505625	chr5	6704123	6713380	1.53412	25.4611	84.3051	chr5	6704123	6713380	0.136427	25.4611	36.588	chr5	6704123	6713380	-0.313135	25.4611	16.1258
chr5	9035079	9070272	MIR4636	chr5	9035078	9070272	-1.4239	23.0304	8.30716	chr5	9035078	9070272	-2.59153	23.0304	4.16209	chr5	9035078	9070272	-5.04609	23.0304	0.512916
chr5	10233273	10250978	FAM173B	chr5	10233272	10250978	1.62093	19.3067	66.7157	chr5	10233272	10250978	0.516008	19.3067	35.4127	chr5	10233272	10250978	0	19.3067	16.1963
chr5	10353118	10367497	2016-03-06	chr5	10353117	10367497	1.39632	23.522	69.6121	chr5	10353117	10367497	-0.0668097	23.522	24.0756	chr5	10353117	10367497	-0.813134	23.522	10.689
chr5	10469392	10485910	MIR6131	chr5	10469391	10485910	3.28671	3.62146	44.5501	chr5	10469391	10485910	1.78417	3.62146	17.9533	chr5	10469391	10485910	0.130584	3.62146	4.37765
chr5	10513420	10534038	LOC101929412	chr5	10513419	10534038	1.14631	8.20231	21.158	chr5	10513419	10534038	1.40898	8.20231	28.9131	chr5	10513419	10534038	0	8.20231	7.67488
chr5	10551079	10564967	ANKRD33B	chr5	10551078	10564967	2.87265	17.5851	146.819	chr5	10551078	10564967	2.17031	17.5851	102.856	chr5	10551078	10564967	1.3181	17.5851	43.1548
chr5	10654802	10665307	ANKRD33B	chr5	10654801	10665307	1.3416	1.07033	4.43106	chr5	10654801	10665307	4.2146	1.07033	36.7526	chr5	10654801	10665307	0	1.07033	1.30667
chr5	14142601	14157939	TRIO	chr5	14142600	14157939	0.34057	45.1585	62.7302	chr5	14142600	14157939	0.479085	45.1585	78.6722	chr5	14142600	14157939	-0.515342	45.1585	26.1089
chr5	14185512	14190236	TRIO	chr5	14185511	14190236	0.649921	62.4479	110.972	chr5	14185511	14190236	0.348913	62.4479	102.745	chr5	14185511	14190236	0.0771761	62.4479	64.6043
chr5	14440149	14449988	FAM105A	chr5	14440148	14449988	-2.80159	61.7098	8.36276	chr5	14440148	14449988	-3.12499	61.7098	7.54416	chr5	14440148	14449988	-4.4335	61.7098	2.12012
chr5	16455768	16466488	ZNF622	chr5	16455767	16466488	0.912491	24.5435	52.5796	chr5	16455767	16466488	-0.0664297	24.5435	24.8186	chr5	16455767	16466488	-1.38184	24.5435	7.33997
chr5	16492015	16510077	FAM134B	chr5	16492014	16510077	4.06552	1.84271	41.5723	chr5	16492014	16510077	0.168326	1.84271	3.21686	chr5	16492014	16510077	-0.480421	1.84271	0.837792
chr5	16886817	16902972	MYO10	chr5	16886816	16902972	2.5584	9.77213	67.243	chr5	16886816	16902972	0.860909	9.77213	23.6899	chr5	16886816	16902972	2.77173	9.77213	67.1066
chr5	16982607	17025159	MYO10	chr5	16982606	17025159	0.158731	6.20474	7.8964	chr5	16982606	17025159	1.11119	6.20474	17.376	chr5	16982606	17025159	-0.548949	6.20474	3.35052
chr5	17305842	17326754	LOC401177	chr5	17305841	17326754	3.38144	2.34437	31.4388	chr5	17305841	17326754	1.3711	2.34437	8.92351	chr5	17305841	17326754	3.62124	2.34437	31.9529
chr5	30100103	30114177	LOC101929681	chr5	30100102	30114177	4.87941	1.02263	46.4116	chr5	30100102	30114177	0	1.02263	1.78423	chr5	30100102	30114177	1.0888	1.02263	2.93368
chr5	32173885	32175006	GOLPH3	chr5	32173884	32175006	1.73102	227.704	860.524	chr5	32173884	32175006	-0.24259	227.704	203.28	chr5	32173884	32175006	-0.759138	227.704	105.781
chr5	32302455	32313851	MTMR12	chr5	32302454	32313851	1.80513	13.3396	54.6266	chr5	32302454	32313851	0	13.3396	13.9446	chr5	32302454	32313851	-0.745471	13.3396	6.03205
chr5	32753469	32780467	NPR3	chr5	32753468	32780467	1.86983	9.29613	38.7076	chr5	32753468	32780467	-1.93232	9.29613	2.52586	chr5	32753468	32780467	1.05713	9.29613	19.0291
chr5	34585889	34609974	RAI14	chr5	34585888	34609974	-1.02728	20.6541	9.65922	chr5	34585888	34609974	-0.949877	20.6541	11.6005	chr5	34585888	34609974	0.71539	20.6541	32.4154
chr5	34914974	34930794	DNAJC21	chr5	34914973	34930794	1.69187	17.3141	63.4691	chr5	34914973	34930794	0.250908	17.3141	26.7192	chr5	34914973	34930794	0	17.3141	14.0266
chr5	36241157	36242724	NADK2	chr5	36241156	36242724	1.92948	74.2967	337.604	chr5	36241156	36242724	0	74.2967	81.6768	chr5	36241156	36242724	-0.878326	74.2967	29.8497
chr5	36418075	36424046	RANBP3L	chr5	36418074	36424046	5.82657	0.828493	101.767	chr5	36418074	36424046	0.0679375	0.828493	2.20739	chr5	36418074	36424046	0	0.828493	0.8507
chr5	36876194	36877595	NIPBL	chr5	36876193	36877595	1.42355	130.255	405.135	chr5	36876193	36877595	-0.195634	130.255	117.822	chr5	36876193	36877595	-0.40389	130.255	76.097
chr5	37249034	37250078	C5orf42	chr5	37249033	37250078	2.65493	60.6902	479.358	chr5	37249033	37250078	0	60.6902	76.7462	chr5	37249033	37250078	-0.252299	60.6902	35.7897
chr5	37271726	37273812	C5orf42	chr5	37271725	37273812	5.69549	1.93971	258.029	chr5	37271725	37273812	3.00697	1.93971	45.7681	chr5	37271725	37273812	1.75814	1.93971	14.7612
chr5	38541119	38557544	LIFR	chr5	38541118	38557544	2.5051	7.80421	52.4628	chr5	38541118	38557544	1.33434	7.80421	26.6004	chr5	38541118	38557544	-0.501487	7.80421	4.13921
chr5	38634410	38636084	LIFR	chr5	38634409	38636084	6.52878	1.07414	343.697	chr5	38634409	38636084	0	1.07414	3.95706	chr5	38634409	38636084	0	1.07414	1.87146
chr5	38836188	38855374	OSMR-AS1	chr5	38836187	38855374	0.946847	39.7824	83.8121	chr5	38836187	38855374	-0.46362	39.7824	31.854	chr5	38836187	38855374	-1.12565	39.7824	15.0419
chr5	39073765	39101771	RICTOR	chr5	39073764	39101771	2.27785	9.70032	53.3689	chr5	39073764	39101771	0.268573	9.70032	15.1593	chr5	39073764	39101771	2.04945	9.70032	39.2396
chr5	39440743	39459341	DAB2	chr5	39440742	39459341	2.77551	4.01453	33.9504	chr5	39440742	39459341	-0.550657	4.01453	2.6292	chr5	39440742	39459341	-1.06528	4.01453	1.34252
chr5	40834556	40841834	RPL37	chr5	40834555	40841834	1.40809	51.0416	151.692	chr5	40834555	40841834	-0.276773	51.0416	45.3163	chr5	40834555	40841834	-0.25272	51.0416	34.5708
chr5	41924862	41926118	FBXO4	chr5	41924861	41926118	2.02526	109.139	523.942	chr5	41924861	41926118	-0.0981984	109.139	103.642	chr5	41924861	41926118	-1.13354	109.139	37.063
chr5	42931610	42951702	FLJ32255	chr5	42931609	42951702	0.61211	16.8341	28.9649	chr5	42931609	42951702	0.154739	16.8341	24.0732	chr5	42931609	42951702	0	16.8341	14.8102
chr5	42982384	43019301	FLJ32255	chr5	42982383	43019301	2.43596	23.5023	138.358	chr5	42982383	43019301	-0.0654639	23.5023	24.9255	chr5	42982383	43019301	0.195879	23.5023	25.3119
chr5	43058021	43079267	LOC648987	chr5	43058020	43079267	1.458	40.5826	121.38	chr5	43058020	43079267	-0.235566	40.5826	38.2282	chr5	43058020	43079267	-0.22645	40.5826	28.9273
chr5	43120569	43122200	ZNF131	chr5	43120568	43122200	1.5957	117.686	411.135	chr5	43120568	43122200	0	117.686	127.977	chr5	43120568	43122200	-0.281165	117.686	75.2413
chr5	43483398	43484578	C5orf28	chr5	43483397	43484578	1.33345	165.674	482.269	chr5	43483397	43484578	-0.457004	165.674	125.34	chr5	43483397	43484578	-0.518265	165.674	89.6963
chr5	52083534	52118994	ITGA1	chr5	52083533	52118994	-0.452435	28.7171	20.5266	chr5	52083533	52118994	-1.84045	28.7171	8.86793	chr5	52083533	52118994	-1.58982	28.7171	7.9132
chr5	52693298	52734604	FST	chr5	52693297	52734604	-1.00694	33.4513	16.3785	chr5	52693297	52734604	-3.2584	33.4513	3.84745	chr5	52693297	52734604	-2.71536	33.4513	4.20524
chr5	55290089	55308531	FLJ31104	chr5	55290088	55308531	-0.693154	32.7293	19.4676	chr5	55290088	55308531	-1.7495	32.7293	10.5778	chr5	55290088	55308531	-0.846033	32.7293	14.9278
chr5	55903702	55952919	C5orf67	chr5	55903701	55952919	3.32663	1.69069	20.7452	chr5	55903701	55952919	-0.0228148	1.69069	1.6235	chr5	55903701	55952919	0.493253	1.69069	2.53443
chr5	58186058	58187042	PDE4D	chr5	58186057	58187042	2.7968	11.8728	133.012	chr5	58186057	58187042	-1.0388	11.8728	5.08415	chr5	58186057	58187042	4.91751	11.8728	496.79
chr5	58571435	58605262	PDE4D	chr5	58571434	58605262	3.09085	1.32966	14.7224	chr5	58571434	58605262	0.737286	1.32966	3.30259	chr5	58571434	58605262	3.90715	1.32966	22.3005
chr5	59055159	59064563	PDE4D	chr5	59055158	59064563	3.4209	3.34777	48.6916	chr5	59055158	59064563	1.12536	3.34777	11.362	chr5	59055158	59064563	3.75949	3.34777	52.995
chr5	60597923	60626639	ZSWIM6	chr5	60597922	60626639	-0.511107	29.2899	19.9908	chr5	60597922	60626639	0	29.2899	34.221	chr5	60597922	60626639	-1.12779	29.2899	11.0965
chr5	64486497	64506086	ADAMTS6	chr5	64486496	64506086	-2.90154	39.0788	4.98322	chr5	64486496	64506086	-2.23266	39.0788	9.07503	chr5	64486496	64506086	-4.34143	39.0788	1.46773
chr5	71218554	71235726	MAP1B	chr5	71218553	71235726	1.20507	2.33109	7.10654	chr5	71218553	71235726	1.38652	2.33109	9.18154	chr5	71218553	71235726	3.45888	2.33109	29.0674
chr5	72596563	72634858	FOXD1	chr5	72596562	72634858	-0.95116	3.67626	1.6902	chr5	72596562	72634858	1.27371	3.67626	11.9403	chr5	72596562	72634858	-1.26272	3.67626	1.14032
chr5	73316075	73338980	ARHGEF28	chr5	73316074	73338980	-0.4887	2.61167	1.53581	chr5	73316074	73338980	2.27513	2.61167	18.1782	chr5	73316074	73338980	-0.845821	2.61167	0.995707
chr5	73927145	73937755	HEXB	chr5	73927144	73937755	-0.549748	45.6112	29.7385	chr5	73927144	73937755	-0.31953	45.6112	39.7411	chr5	73927144	73937755	0	45.6112	42.459
chr5	76463281	76476865	PDE8B	chr5	76463280	76476865	2.86534	5.03268	45.6561	chr5	76463280	76476865	-0.796406	5.03268	2.74307	chr5	76463280	76476865	2.07825	5.03268	22.836
chr5	77814500	77844266	LHFPL2	chr5	77814499	77844266	-2.80825	36.1143	4.98014	chr5	77814499	77844266	-2.49209	36.1143	7.07086	chr5	77814499	77844266	-2.36233	36.1143	5.77741
chr5	77890568	77897700	LHFPL2	chr5	77890567	77897700	-2.3329	53.4736	9.87164	chr5	77890567	77897700	-2.0473	53.4736	13.7214	chr5	77890567	77897700	0.452905	53.4736	70.7841
chr5	86409295	86432633	LOC101929380	chr5	86409294	86432633	-3.3138	10.33	0.917291	chr5	86409294	86432633	0.711859	10.33	22.0535	chr5	86409294	86432633	-2.35334	10.33	1.52374
chr5	92915590	92957848	MIR548AO	chr5	92915589	92957848	-1.48074	38.9031	13.747	chr5	92915589	92957848	-2.05997	38.9031	10.4389	chr5	92915589	92957848	-3.18513	38.9031	3.52475
chr5	95116947	95179505	GLRX	chr5	95116946	95179505	-0.301796	13.3158	10.5107	chr5	95116946	95179505	-1.00381	13.3158	7.33522	chr5	95116946	95179505	-0.248337	13.3158	9.33735
chr5	96027896	96057290	CAST	chr5	96027895	96057290	-0.925878	21.2848	10.7767	chr5	96027895	96057290	-0.980345	21.2848	11.8053	chr5	96027895	96057290	-2.76157	21.2848	2.49686
chr5	106716333	106725335	EFNA5	chr5	106716332	106725335	-0.674675	8.19356	4.32242	chr5	106716332	106725335	1.82444	8.19356	40.9413	chr5	106716332	106725335	2.66923	8.19356	55.5174
chr5	111071196	111094050	NREP	chr5	111071195	111094050	-2.86039	27.8281	3.6249	chr5	111071195	111094050	-2.14221	27.8281	6.83769	chr5	111071195	111094050	-2.68869	27.8281	3.44309
chr5	119929144	119960418	PRR16	chr5	119929143	119960418	0.277074	7.2629	10.1075	chr5	119929143	119960418	0.83367	7.2629	16.919	chr5	119929143	119960418	-2.84976	7.2629	0.73963
chr5	125689723	125696757	GRAMD3	chr5	125689722	125696757	-0.574458	30.0504	18.4967	chr5	125689722	125696757	0.803389	30.0504	68.8194	chr5	125689722	125696757	-4.28017	30.0504	1.01409
chr5	131422426	131453164	CSF2	chr5	131422425	131453164	-1.2464	16.257	6.52393	chr5	131422425	131453164	-0.0602686	16.257	16.9912	chr5	131422425	131453164	-2.63561	16.257	2.06066
chr5	131594330	131601608	PDLIM4	chr5	131594329	131601608	-2.553	112.217	18.3439	chr5	131594329	131601608	-2.01529	112.217	30.4335	chr5	131594329	131601608	-4.78522	112.217	3.04425
chr5	131761696	131793719	C5orf56	chr5	131761695	131793719	-1.65147	27.2344	8.39827	chr5	131761695	131793719	-1.71552	27.2344	9.13438	chr5	131761695	131793719	-3.57549	27.2344	1.8092
chr5	131825616	131841980	IRF1	chr5	131825615	131841980	-0.720522	46.9723	27.6323	chr5	131825615	131841980	-1.50639	46.9723	18.1627	chr5	131825615	131841980	-0.754097	46.9723	23.0586
chr5	133839470	133847761	LOC101927934	chr5	133839469	133847761	0.887891	15.7309	34.5187	chr5	133839469	133847761	1.38925	15.7309	55.6248	chr5	133839469	133847761	2.29566	15.7309	78.7104
chr5	135329102	135365557	TGFBI	chr5	135329101	135365557	-1.1826	19.9753	8.49825	chr5	135329101	135365557	-0.422601	19.9753	16.4336	chr5	135329101	135365557	1.39748	19.9753	49.5753
chr5	137878138	137879918	ETF1	chr5	137878137	137879918	-0.882468	339.431	176.928	chr5	137878137	137879918	-1.18276	339.431	163.211	chr5	137878137	137879918	-1.52491	339.431	95.9547
chr5	139697172	139703006	PFDN1	chr5	139697171	139703006	0	13.7984	14.2079	chr5	139697171	139703006	1.50663	13.7984	54.9279	chr5	139697171	139703006	-0.231629	13.7984	8.48443
chr5	139927216	139945011	SRA1	chr5	139927215	139945011	-0.986198	32.3522	15.6579	chr5	139927215	139945011	-1.15192	32.3522	15.8663	chr5	139927215	139945011	-1.32044	32.3522	10.5445
chr5	140070476	140105639	VTRNA1-1	chr5	140070475	140105639	0	8.87722	9.88387	chr5	140070475	140105639	-0.0185546	8.87722	9.3617	chr5	140070475	140105639	0.682204	8.87722	13.8851
chr5	142623850	142641906	ARHGAP26-IT1	chr5	142623849	142641906	-0.970119	23.2408	11.2325	chr5	142623849	142641906	-0.056321	23.2408	24.1895	chr5	142623849	142641906	0.0480112	23.2408	23.1906
chr5	142775260	142785256	NR3C1	chr5	142775259	142785256	-0.571797	75.9934	49.567	chr5	142775259	142785256	-1.21024	75.9934	36.1339	chr5	142775259	142785256	0.326725	75.9934	89.9281
chr5	148344785	148364659	SH3TC2	chr5	148344784	148364659	0.19471	24.1476	30.7048	chr5	148344784	148364659	0.262601	24.1476	36.6763	chr5	148344784	148364659	-2.38159	24.1476	3.66565
chr5	148513572	148567673	ABLIM3	chr5	148513571	148567673	-2.00662	23.3702	5.68317	chr5	148513571	148567673	-1.41211	23.3702	9.79678	chr5	148513571	148567673	-3.21835	23.3702	2.0459
chr5	148585370	148609474	AFAP1L1	chr5	148585369	148609474	-4.05198	37.7303	2.1394	chr5	148585369	148609474	-3.38851	37.7303	3.89537	chr5	148585369	148609474	-4.50405	37.7303	1.27353
chr5	148822455	148851838	MIR145	chr5	148822454	148851838	-3.22704	30.0793	3.06422	chr5	148822454	148851838	-0.643366	30.0793	21.3437	chr5	148822454	148851838	-2.4072	30.0793	4.62405
chr5	148864956	148877718	CSNK1A1	chr5	148864955	148877718	-2.27313	75.1364	15.0355	chr5	148864955	148877718	-1.3073	75.1364	33.6289	chr5	148864955	148877718	-2.51895	75.1364	10.7051
chr5	148929249	148943155	CSNK1A1	chr5	148929248	148943155	-1.97942	67.5648	16.6008	chr5	148929248	148943155	-1.19029	67.5648	32.7954	chr5	148929248	148943155	-1.24568	67.5648	23.6519
chr5	149309948	149319276	LOC644762	chr5	149309947	149319276	1.31393	6.07507	19.2014	chr5	149309947	149319276	1.56885	6.07507	26.0983	chr5	149309947	149319276	3.14426	6.07507	58.6292
chr5	149852024	149877942	LOC102546298	chr5	149852023	149877942	-0.874333	25.1285	13.2071	chr5	149852023	149877942	0.00992606	25.1285	31.7182	chr5	149852023	149877942	0.0956802	25.1285	25.4854
chr5	150442576	150474175	TNIP1	chr5	150442575	150474175	0.928359	10.3339	22.1595	chr5	150442575	150474175	0.939427	10.3339	25.4473	chr5	150442575	150474175	0.34669	10.3339	12.8036
chr5	151065512	151079339	SPARC	chr5	151065511	151079339	-5.49281	73.2204	1.47161	chr5	151065511	151079339	-1.58917	73.2204	26.9539	chr5	151065511	151079339	-2.97103	73.2204	7.57465
chr5	153569272	153579089	GALNT10	chr5	153569271	153579089	-0.527703	7.87991	4.63367	chr5	153569271	153579089	1.01938	7.87991	22.4882	chr5	153569271	153579089	2.58914	7.87991	50.3033
chr5	153665609	153689168	MIR1294	chr5	153665608	153689168	-0.534928	3.91376	2.32851	chr5	153665608	153689168	1.09401	3.91376	11.5844	chr5	153665608	153689168	3.06981	3.91376	34.3182
chr5	155564176	155583053	SGCD	chr5	155564175	155583053	-1.09847	2.21586	0.806241	chr5	155564175	155583053	-0.96351	2.21586	1.00649	chr5	155564175	155583053	3.34898	2.21586	25.4744
chr5	156476879	156486176	HAVCR1	chr5	156476878	156486176	3.24371	0.774009	13.2993	chr5	156476878	156486176	0	0.774009	1.3861	chr5	156476878	156486176	6.2682	0.774009	92.8987
chr5	159591691	159627095	FABP6	chr5	159591690	159627095	-0.464327	16.5918	11.5645	chr5	159591690	159627095	-0.506419	16.5918	12.7821	chr5	159591690	159627095	-1.36081	16.5918	5.2604
chr5	167053159	167081522	TENM2	chr5	167053158	167081522	1.35536	7.35811	21.6686	chr5	167053158	167081522	-1.55925	7.35811	2.57307	chr5	167053158	167081522	-1.17194	7.35811	2.51521
chr5	167744303	167762538	WWC1	chr5	167744302	167762538	2.20276	7.49825	40.7101	chr5	167744302	167762538	-0.777375	7.49825	4.41807	chr5	167744302	167762538	2.47911	7.49825	42.4525
chr5	172124132	172143331	LOC101928093	chr5	172124131	172143331	2.97874	4.21684	40.7597	chr5	172124131	172143331	0.165696	4.21684	6.65877	chr5	172124131	172143331	2.14141	4.21684	19.682
chr5	172159679	172244369	DUSP1	chr5	172159678	172244369	0.633914	47.0132	77.1937	chr5	172159678	172244369	-1.71671	47.0132	16.308	chr5	172159678	172244369	-0.754128	47.0132	23.9898
chr5	172285642	172297953	ERGIC1	chr5	172285641	172297953	0.493388	90.6753	138.188	chr5	172285641	172297953	-1.58591	90.6753	33.5507	chr5	172285641	172297953	0	90.6753	81.5615
chr5	172305725	172325546	ERGIC1	chr5	172305724	172325546	0.880016	44.7255	89.5932	chr5	172305724	172325546	-2.08846	44.7255	11.5547	chr5	172305724	172325546	-0.634458	44.7255	23.9886
chr5	172337897	172370877	LOC100268168	chr5	172337896	172370877	0	36.0181	37.3617	chr5	172337896	172370877	-2.67845	36.0181	6.2054	chr5	172337896	172370877	-0.0552992	36.0181	29.1954
chr5	172379690	172386912	LOC100268168	chr5	172379689	172386912	1.70058	43.84	160.609	chr5	172379689	172386912	-0.265944	43.84	38.9281	chr5	172379689	172386912	0.639069	43.84	66.52
chr5	175270148	175288432	CPLX2	chr5	175270147	175288432	0	1.00857	1.2684	chr5	175270147	175288432	0	1.00857	1.32509	chr5	175270147	175288432	5.69745	1.00857	66.3042
chr5	178685861	178712969	ADAMTS2	chr5	178685860	178712969	-5.02676	57.5747	1.66377	chr5	178685860	178712969	-5.87519	57.5747	1.01602	chr5	178685860	178712969	-6.75692	57.5747	0.370824
chr5	179050051	179061899	HNRNPH1	chr5	179050050	179061899	0.522459	26.3827	42.8172	chr5	179050050	179061899	-0.183151	26.3827	24.8053	chr5	179050050	179061899	-0.454541	26.3827	15.3715
chr5	179222546	179255134	SQSTM1	chr5	179222545	179255134	1.44702	16.3969	49.3843	chr5	179222545	179255134	0.0309608	16.3969	21.1406	chr5	179222545	179255134	0.734692	16.3969	26.0108
chr5	180587089	180650939	LOC102577426	chr5	180587088	180650939	0.100379	9.70023	11.454	chr5	180587088	180650939	-0.2512	9.70023	8.94457	chr5	180587088	180650939	0.492135	9.70023	12.9507
chr6	2611525	2634727	LINC01600	chr6	2611524	2634727	2.24963	4.38107	25.097	chr6	2611524	2634727	-1.09417	4.38107	2.01229	chr6	2611524	2634727	0	4.38107	4.39305
chr6	2839819	2877874	MIR4645	chr6	2839818	2877874	0.941397	10.8265	23.2011	chr6	2839818	2877874	0	10.8265	12.7838	chr6	2839818	2877874	0.56982	10.8265	15.4829
chr6	2952799	3024697	LINC01011	chr6	2952798	3024697	-0.576775	18.4988	12.2082	chr6	2952798	3024697	-1.0895	18.4988	9.7246	chr6	2952798	3024697	-0.686001	18.4988	9.68342
chr6	3788629	3827005	FAM50B	chr6	3788628	3827005	1.38546	12.9042	37.3426	chr6	3788628	3827005	0	12.9042	15.9123	chr6	3788628	3827005	-0.680584	12.9042	6.55708
chr6	4352290	4371773	MIR7641-2	chr6	4352289	4371773	-1.07362	29.6648	13.5087	chr6	4352289	4371773	-0.54896	29.6648	22.1722	chr6	4352289	4371773	-0.585123	29.6648	16.2217
chr6	6678097	6695953	LY86-AS1	chr6	6678096	6695953	3.53358	2.06548	31.8175	chr6	6678096	6695953	0	2.06548	3.04776	chr6	6678096	6695953	0	2.06548	2.1247
chr6	7140842	7173556	RREB1	chr6	7140841	7173556	-1.34819	24.9543	9.49219	chr6	7140841	7173556	-1.70282	24.9543	8.42594	chr6	7140841	7173556	-2.63573	24.9543	3.24792
chr6	10426128	10484320	MIR5689	chr6	10426127	10484320	4.30045	1.20578	29.484	chr6	10426127	10484320	1.63468	1.20578	5.30892	chr6	10426127	10484320	2.50765	1.20578	7.34082
chr6	10722700	10761151	TMEM14B	chr6	10722699	10761151	0.521662	6.8197	11.1541	chr6	10722699	10761151	1.08501	6.8197	18.7618	chr6	10722699	10761151	0.581202	6.8197	10.0357
chr6	11172816	11219554	NEDD9	chr6	11172815	11219554	-0.931357	32.4507	16.7831	chr6	11172815	11219554	-3.34624	32.4507	3.51848	chr6	11172815	11219554	0.45763	32.4507	41.284
chr6	11414517	11435439	NEDD9	chr6	11414516	11435439	2.22808	5.69689	31.7755	chr6	11414516	11435439	0.845952	5.69689	13.9315	chr6	11414516	11435439	1.13624	5.69689	12.8949
chr6	12313902	12350113	EDN1	chr6	12313901	12350113	3.99001	1.2297	25.4064	chr6	12313901	12350113	2.95609	1.2297	14.1486	chr6	12313901	12350113	5.59181	1.2297	66.2971
chr6	12364299	12372387	EDN1	chr6	12364298	12372387	3.15597	1.00091	15.6731	chr6	12364298	12372387	1.81946	1.00091	7.10142	chr6	12364298	12372387	5.11671	1.00091	52.4096
chr6	12485250	12492123	EDN1	chr6	12485249	12492123	2.20722	5.03845	31.2498	chr6	12485249	12492123	0	5.03845	6.99599	chr6	12485249	12492123	3.85619	5.03845	84.207
chr6	16318965	16353065	GMPR	chr6	16318964	16353065	-3.85569	27.3827	1.78858	chr6	16318964	16353065	-1.55342	27.3827	10.31	chr6	16318964	16353065	-3.57584	27.3827	1.8258
chr6	16741072	16771132	ATXN1	chr6	16741071	16771132	-2.21422	26.4542	5.48226	chr6	16741071	16771132	-0.296929	26.4542	23.82	chr6	16741071	16771132	-1.19838	26.4542	9.51807
chr6	26020711	26071884	HIST1H3C	chr6	26020710	26071884	-0.381804	41.179	31.4209	chr6	26020710	26071884	-0.263228	41.179	38.8533	chr6	26020710	26071884	0.153379	41.179	42.1778
chr6	26188329	26252211	HIST1H2AE	chr6	26188328	26252211	-0.465658	34.3527	24.7467	chr6	26188328	26252211	-0.602107	34.3527	25.6283	chr6	26188328	26252211	-0.783342	34.3527	16.9966
chr6	26271889	26337364	HIST1H4H	chr6	26271888	26337364	-0.562472	16.6451	11.0403	chr6	26271888	26337364	0	16.6451	18.9715	chr6	26271888	26337364	-0.275236	16.6451	11.5463
chr6	26520611	26554223	HMGN4	chr6	26520610	26554223	0.0675517	14.3986	16.7638	chr6	26520610	26554223	0	14.3986	16.1541	chr6	26520610	26554223	0.0218954	14.3986	14.0306
chr6	27099961	27156786	MIR3143	chr6	27099960	27156786	0	14.9362	15.4591	chr6	27099960	27156786	-0.315785	14.9362	13.2993	chr6	27099960	27156786	0	14.9362	13.884
chr6	27774970	27806682	HIST1H4J	chr6	27774969	27806682	-0.261928	40.9047	33.5832	chr6	27774969	27806682	-0.280134	40.9047	37.7574	chr6	27774969	27806682	-0.0468491	40.9047	33.427
chr6	28890271	28921621	LINC01556	chr6	28890270	28921621	0.369875	9.21084	13.5027	chr6	28890270	28921621	0.640677	9.21084	18.5552	chr6	28890270	28921621	0	9.21084	7.8921
chr6	29909857	29961121	HCG9	chr6	29909856	29961121	-0.149824	8.01938	6.86443	chr6	29909856	29961121	0	8.01938	9.06183	chr6	29909856	29961121	-0.421582	8.01938	4.84748
chr6	30516324	30525464	PRR3	chr6	30516323	30525464	-0.940901	61.7049	30.8004	chr6	30516323	30525464	-1.24356	61.7049	28.3592	chr6	30516323	30525464	-2.05274	61.7049	11.9552
chr6	30655354	30761960	FLOT1	chr6	30655353	30761960	-0.870233	32.4752	17.7923	chr6	30655353	30761960	-1.0872	32.4752	17.4223	chr6	30655353	30761960	-0.185159	32.4752	24.5718
chr6	31607056	31634366	BAG6	chr6	31607055	31634366	-0.444984	30.0732	21.4772	chr6	31607055	31634366	-0.704462	30.0732	20.4048	chr6	31607055	31634366	-1.1058	30.0732	11.5609
chr6	31697114	31715562	CLIC1	chr6	31697113	31715562	0	34.791	34.5649	chr6	31697113	31715562	0.0131715	34.791	44.0339	chr6	31697113	31715562	0	34.791	31.1817
chr6	31762427	31803379	HSPA1L	chr6	31762426	31803379	0.161261	20.5057	25.0218	chr6	31762426	31803379	-0.252267	20.5057	19.0781	chr6	31762426	31803379	0.0209616	20.5057	19.5952
chr6	31912907	31940929	NELFE	chr6	31912906	31940929	-0.633903	30.866	19.3558	chr6	31912906	31940929	-1.00677	30.866	16.9876	chr6	31912906	31940929	-2.25334	30.866	5.28836
chr6	32144994	32164461	AGER	chr6	32144993	32164461	-0.858978	39.185	20.9255	chr6	32144993	32164461	-1.0089	39.185	21.449	chr6	32144993	32164461	-1.09943	39.185	15.0913
chr6	32937270	32939360	BRD2	chr6	32937269	32939360	-0.594843	369.345	237.191	chr6	32937269	32939360	-1.10014	369.345	189.766	chr6	32937269	32939360	-0.20543	369.345	266.227
chr6	33168071	33181314	MIR219A1	chr6	33168070	33181314	0.386277	44.1849	63.691	chr6	33168070	33181314	0	44.1849	48.6446	chr6	33168070	33181314	-1.57788	44.1849	12.014
chr6	33216684	33267893	RPS18	chr6	33216683	33267893	-0.3757	19.9207	15.0206	chr6	33216683	33267893	-0.620732	19.9207	14.4184	chr6	33216683	33267893	-0.863097	19.9207	9.14391
chr6	33377628	33393413	CUTA	chr6	33377627	33393413	-1.5064	51.3735	17.4926	chr6	33377627	33393413	-1.43218	51.3735	20.9609	chr6	33377627	33393413	-2.02165	51.3735	10.3464
chr6	34183365	34217388	HMGA1	chr6	34183364	34217388	0.10295	18.0717	21.3821	chr6	34183364	34217388	-0.0170546	18.0717	19.6105	chr6	34183364	34217388	0	18.0717	15.0207
chr6	34624638	34632844	C6orf106	chr6	34624637	34632844	-1.01693	44.6124	20.7396	chr6	34624637	34632844	-1.14326	44.6124	21.5902	chr6	34624637	34632844	0.23076	44.6124	50.7736
chr6	35353440	35369289	PPARD	chr6	35353439	35369289	-1.52705	9.05268	2.77528	chr6	35353439	35369289	1.24874	9.05268	28.8634	chr6	35353439	35369289	-2.67755	9.05268	0.995685
chr6	35452799	35466389	TEAD3	chr6	35452798	35466389	0.734028	24.7552	46.3497	chr6	35452798	35466389	-0.428785	24.7552	19.6752	chr6	35452798	35466389	-3.08665	24.7552	2.19511
chr6	36514431	36562661	STK38	chr6	36514430	36562661	1.05275	8.55183	19.793	chr6	36514430	36562661	0.307211	8.55183	13.4736	chr6	36514430	36562661	0.0743664	8.55183	8.69568
chr6	37093406	37112910	PIM1	chr6	37093405	37112910	0.937836	27.9955	59.2332	chr6	37093405	37112910	-0.0353679	27.9955	29.8697	chr6	37093405	37112910	0.399932	27.9955	35.2293
chr6	37209903	37226434	TMEM217	chr6	37209902	37226434	-1.78739	55.7212	15.6511	chr6	37209902	37226434	-2.60871	55.7212	9.99638	chr6	37209902	37226434	-2.08968	55.7212	10.7492
chr6	42168183	42195424	MRPS10	chr6	42168182	42195424	-0.748632	11.3101	6.29105	chr6	42168182	42195424	0.179816	11.3101	16.5257	chr6	42168182	42195424	0.58419	11.3101	16.5461
chr6	42738395	42751655	TBCC	chr6	42738394	42751655	0.0877928	20.2495	24.5188	chr6	42738394	42751655	0.395663	20.2495	34.5652	chr6	42738394	42751655	-0.429288	20.2495	11.9089
chr6	42846894	42869277	C6orf226	chr6	42846893	42869277	-0.0973218	17.3014	15.3228	chr6	42846893	42869277	-0.210408	17.3014	16.1181	chr6	42846893	42869277	-0.278998	17.3014	11.5269
chr6	43946122	43990381	C6orf223	chr6	43946121	43990381	-0.173785	17.3171	14.9053	chr6	43946121	43990381	-0.497648	17.3171	13.5427	chr6	43946121	43990381	-1.55269	17.3171	4.84783
chr6	44002464	44041915	LOC101929705	chr6	44002463	44041915	-0.918854	41.1352	21.4927	chr6	44002463	44041915	-0.743457	41.1352	27.6459	chr6	44002463	44041915	-1.07902	41.1352	16.4419
chr6	44204580	44233291	MIR4647	chr6	44204579	44233291	0.432468	14.5692	21.9477	chr6	44204579	44233291	0	14.5692	17.1083	chr6	44204579	44233291	0	14.5692	13.9484
chr6	52356092	52383265	TRAM2	chr6	52356091	52383265	-1.83039	36.763	10.0449	chr6	52356091	52383265	-1.28988	36.763	16.6755	chr6	52356091	52383265	-1.12234	36.763	14.0616
chr6	53468235	53481679	LINC01564	chr6	53468234	53481679	1.36783	3.24509	10.9555	chr6	53468234	53481679	1.28808	3.24509	11.8205	chr6	53468234	53481679	3.48389	3.24509	40.753
chr6	56755649	56776662	DST	chr6	56755648	56776662	-1.98122	15.2615	3.579	chr6	56755648	56776662	0	15.2615	19.2787	chr6	56755648	56776662	-0.699131	15.2615	7.49461
chr6	64226335	64248380	PTP4A1	chr6	64226334	64248380	0.0557707	2.3463	3.14846	chr6	64226334	64248380	0.483227	2.3463	4.81705	chr6	64226334	64248380	2.96244	2.3463	20.1614
chr6	64265254	64281684	PTP4A1	chr6	64265253	64281684	2.13196	2.13524	12.551	chr6	64265253	64281684	0.494869	2.13524	4.63001	chr6	64265253	64281684	4.16119	2.13524	43.9978
chr6	74270249	74320319	EEF1A1	chr6	74270248	74320319	-0.399701	11.3996	8.30302	chr6	74270248	74320319	-0.388047	11.3996	9.52796	chr6	74270248	74320319	0.41635	11.3996	14.4855
chr6	74404394	74413991	LOC101928489	chr6	74404393	74413991	0	17.5738	17.7688	chr6	74404393	74413991	0.55848	17.5738	34.4364	chr6	74404393	74413991	0.798863	17.5738	30.8017
chr6	75906442	75927655	COL12A1	chr6	75906441	75927655	-1.25853	35.8963	14.5043	chr6	75906441	75927655	-2.79184	35.8963	5.61696	chr6	75906441	75927655	-4.55868	35.8963	1.14646
chr6	82956987	82971640	IBTK	chr6	82956986	82971640	-0.324283	15.9611	11.7712	chr6	82956986	82971640	0.225527	15.9611	24.3994	chr6	82956986	82971640	0.581902	15.9611	23.6412
chr6	86352022	86370469	SYNCRIP	chr6	86352021	86370469	-0.889816	29.502	15.2405	chr6	86352021	86370469	-0.713337	29.502	19.6169	chr6	86352021	86370469	-0.622816	29.502	15.6737
chr6	106043772	106057967	PREP	chr6	106043771	106057967	0.185382	29.9104	37.9651	chr6	106043771	106057967	-1.58872	29.9104	10.6608	chr6	106043771	106057967	1.00665	29.9104	57.7395
chr6	106566956	106590017	PRDM1	chr6	106566955	106590017	1.69868	2.45748	10.1316	chr6	106566955	106590017	2.33309	2.45748	17.902	chr6	106566955	106590017	-0.274804	2.45748	1.40612
chr6	106950706	106976557	AIM1	chr6	106950705	106976557	-0.47369	8.75164	5.80334	chr6	106950705	106976557	1.2066	8.75164	26.3849	chr6	106950705	106976557	-1.74885	8.75164	1.99027
chr6	111889834	111913292	TRAF3IP2	chr6	111889833	111913292	-2.18297	38.3091	8.14923	chr6	111889833	111913292	-1.74967	38.3091	12.5573	chr6	111889833	111913292	-2.34483	38.3091	6.16056
chr6	112566407	112574987	LAMA4	chr6	112566406	112574987	-4.28082	64.2117	3.00167	chr6	112566406	112574987	-4.98179	64.2117	2.02544	chr6	112566406	112574987	-6.48404	64.2117	0.428291
chr6	126267077	126278645	HINT3	chr6	126267076	126278645	0.275545	12.7913	18.2402	chr6	126267076	126278645	0.939712	12.7913	32.8791	chr6	126267076	126278645	2.05421	12.7913	53.7149
chr6	129958852	129967039	ARHGAP18	chr6	129958851	129967039	0	16.6998	18.2957	chr6	129958851	129967039	-1.56148	16.6998	5.64842	chr6	129958851	129967039	1.87053	16.6998	62.0994
chr6	136610022	136611633	BCLAF1	chr6	136610021	136611633	-1.42341	406.547	145.639	chr6	136610021	136611633	-1.71254	406.547	135.275	chr6	136610021	136611633	-1.80471	406.547	94.615
chr6	139854935	139871596	LINC01625	chr6	139854934	139871596	-1.1231	21.1643	9.11796	chr6	139854934	139871596	-0.100902	21.1643	21.1937	chr6	139854934	139871596	-2.31891	21.1643	3.2956
chr6	139889476	139926610	LINC01625	chr6	139889475	139926610	-1.23181	25.0728	10.3862	chr6	139889475	139926610	-0.846565	25.0728	15.4648	chr6	139889475	139926610	-3.53608	25.0728	1.72029
chr6	140364962	140400954	LOC103352541	chr6	140364961	140400954	-0.08818	20.3822	18.5953	chr6	140364961	140400954	-1.11095	20.3822	10.3758	chr6	140364961	140400954	-3.35911	20.3822	1.56766
chr6	148822538	148860353	SASH1	chr6	148822537	148860353	-4.10266	56.3197	3.18299	chr6	148822537	148860353	-5.01966	56.3197	1.8793	chr6	148822537	148860353	-5.60815	56.3197	0.894678
chr6	150151798	150186033	RAET1E-AS1	chr6	150151797	150186033	-0.991819	23.1493	11.2819	chr6	150151797	150186033	-0.469105	23.1493	18.4866	chr6	150151797	150186033	-0.51529	23.1493	13.4469
chr6	151177798	151188462	MTHFD1L	chr6	151177797	151188462	-1.36637	97.9303	37.0528	chr6	151177797	151188462	-2.96182	97.9303	13.7554	chr6	151177797	151188462	-2.27553	97.9303	16.6422
chr6	158423710	158462373	SYNJ2	chr6	158423709	158462373	-1.92885	37.0875	9.55439	chr6	158423709	158462373	-1.1198	37.0875	19.1237	chr6	158423709	158462373	-0.195134	37.0875	27.3979
chr6	158478255	158490049	SYNJ2	chr6	158478254	158490049	-2.14261	56.6678	12.2706	chr6	158478254	158490049	-1.84543	56.6678	17.1891	chr6	158478254	158490049	-1.26155	56.6678	19.3734
chr6	159043687	159076674	DYNLT1	chr6	159043686	159076674	-2.75422	31.4563	4.50063	chr6	159043686	159076674	-1.56532	31.4563	11.7831	chr6	159043686	159076674	-3.22472	31.4563	2.71642
chr6	159271151	159291602	OSTCP1	chr6	159271150	159291602	1.24115	18.32	48.4897	chr6	159271150	159291602	1.00115	18.32	46.8043	chr6	159271150	159291602	1.1455	18.32	39.1211
chr6	166966579	166995757	MIR1913	chr6	166966578	166995757	-4.03623	25.5736	1.45212	chr6	166966578	166995757	-0.489407	25.5736	20.0979	chr6	166966578	166995757	-5.44818	25.5736	0.414902
chr6	167009268	167041527	RPS6KA2	chr6	167009267	167041527	-4.79021	27.1328	0.90212	chr6	167009267	167041527	-1.9347	27.1328	7.80513	chr6	167009267	167041527	-5.37115	27.1328	0.475798
chr6	168407743	168436652	KIF25	chr6	168407742	168436652	0.17147	3.14282	4.32553	chr6	168407742	168436652	2.64032	3.14282	27.1222	chr6	168407742	168436652	-0.361627	3.14282	1.78348
chr7	491994	525954	PDGFA	chr7	491993	525954	2.4196	3.47006	22.1162	chr7	491993	525954	0.0309727	3.47006	4.84449	chr7	491993	525954	-1.83555	3.47006	0.697047
chr7	565721	579244	HRAT92	chr7	565720	579244	3.1924	4.48998	51.6664	chr7	565720	579244	2.74382	4.48998	43.1558	chr7	565720	579244	1.67347	4.48998	15.5937
chr7	841772	882560	SUN1	chr7	841771	882560	0	23.2016	23.2512	chr7	841771	882560	0.540653	23.2016	41.805	chr7	841771	882560	-2.74924	23.2016	2.80376
chr7	1199524	1216624	LOC101927021	chr7	1199523	1216624	0.230834	8.52196	11.7952	chr7	1199523	1216624	1.91423	8.52196	43.0003	chr7	1199523	1216624	0	8.52196	8.22977
chr7	1543597	1577690	MAFK	chr7	1543596	1577690	1.13094	34.4465	81.5165	chr7	1543596	1577690	0.503196	34.4465	60.1536	chr7	1543596	1577690	0.864847	34.4465	58.4028
chr7	1594715	1610028	TMEM184A	chr7	1594714	1610028	1.57964	13.6284	46.8687	chr7	1594714	1610028	1.68847	13.6284	57.5832	chr7	1594714	1610028	0.920442	13.6284	25.6434
chr7	1914563	1929744	MIR4655	chr7	1914562	1929744	0.378313	3.58486	5.97104	chr7	1914562	1929744	2.71118	3.58486	34.0625	chr7	1914562	1929744	-0.915777	3.58486	1.28157
chr7	2264879	2289411	MAD1L1	chr7	2264878	2289411	0.0672713	14.2641	16.8212	chr7	2264878	2289411	0.504016	14.2641	25.9213	chr7	2264878	2289411	-0.704648	14.2641	7.01
chr7	2343768	2361683	SNX8	chr7	2343767	2361683	1.96506	3.46461	17.0155	chr7	2343767	2361683	2.96489	3.46461	38.7218	chr7	2343767	2361683	1.05072	3.46461	7.82523
chr7	2387381	2395109	EIF3B	chr7	2387380	2395109	0	61.0475	64.0615	chr7	2387380	2395109	0.037904	61.0475	79.4482	chr7	2387380	2395109	-0.548839	61.0475	33.9566
chr7	2658513	2681887	TTYH3	chr7	2658512	2681887	-0.709765	32.6162	19.3265	chr7	2658512	2681887	-0.704839	32.6162	22.0731	chr7	2658512	2681887	-2.20033	32.6162	5.77113
chr7	2826951	2862321	GNA12	chr7	2826950	2862321	-2.1195	33.915	7.60989	chr7	2826950	2862321	-0.314474	33.915	30.5088	chr7	2826950	2862321	-1.89103	33.915	7.60023
chr7	2902693	2913823	GNA12	chr7	2902692	2913823	-1.1585	32.2466	13.5635	chr7	2902692	2913823	0.128924	32.2466	45.1823	chr7	2902692	2913823	-2.14449	32.2466	5.70036
chr7	4722287	4765697	FOXK1	chr7	4722286	4765697	-0.791543	18.1116	10.1471	chr7	4722286	4765697	-0.278176	18.1116	16.5168	chr7	4722286	4765697	-1.26912	18.1116	6.1976
chr7	4778044	4793533	AP5Z1	chr7	4778043	4793533	0	33.1031	33.0731	chr7	4778043	4793533	0	33.1031	36.2284	chr7	4778043	4793533	0.495599	33.1031	44.598
chr7	5569759	5578206	ACTB	chr7	5569758	5578206	1.80804	9.58373	41.2067	chr7	5569758	5578206	2.08795	9.58373	56.9862	chr7	5569758	5578206	2.04233	9.58373	41.7761
chr7	5589035	5632939	FSCN1	chr7	5589034	5632939	2.0651	7.83724	36.8212	chr7	5589034	5632939	1.78437	7.83724	34.5439	chr7	5589034	5632939	0.962375	7.83724	14.8039
chr7	5732083	5743232	MIR6874	chr7	5732082	5743232	-1.47444	59.2601	20.4906	chr7	5732082	5743232	-0.00978309	59.2601	64.7881	chr7	5732082	5743232	-1.25399	59.2601	20.3584
chr7	5813095	5826723	RNF216	chr7	5813094	5826723	0.223758	12.1451	16.5918	chr7	5813094	5826723	0.846803	12.1451	29.0712	chr7	5813094	5826723	-0.611018	12.1451	6.08316
chr7	6034698	6049509	PMS2	chr7	6034697	6049509	1.61537	9.20121	33.2809	chr7	6034697	6049509	0.806897	9.20121	21.6978	chr7	6034697	6049509	0	9.20121	7.99095
chr7	6311214	6357886	CYTH3	chr7	6311213	6357886	1.16856	8.50963	21.3699	chr7	6311213	6357886	1.67904	8.50963	34.6665	chr7	6311213	6357886	0.724854	8.50963	13.5623
chr7	6407335	6433694	RAC1	chr7	6407334	6433694	0.331143	15.2037	21.3912	chr7	6407334	6433694	0.447963	15.2037	26.4296	chr7	6407334	6433694	0.0295146	15.2037	15.0084
chr7	6475153	6493945	DAGLB	chr7	6475152	6493945	0.766424	23.7188	44.8998	chr7	6475152	6493945	0.843951	23.7188	53.9849	chr7	6475152	6493945	-0.560697	23.7188	13.0508
chr7	14018872	14031972	ETV1	chr7	14018871	14031972	-2.13401	59.7394	13.09	chr7	14018871	14031972	-1.11477	59.7394	30.3947	chr7	14018871	14031972	-3.5409	59.7394	4.04287
chr7	16385613	16387394	ISPD	chr7	16385612	16387394	2.77175	2.52411	40.4216	chr7	16385612	16387394	4.74383	2.52411	180.105	chr7	16385612	16387394	-0.450803	2.52411	1.63778
chr7	17273677	17280181	AHR	chr7	17273676	17280181	0.858795	7.26035	17.0983	chr7	17273676	17280181	2.40256	7.26035	56.5841	chr7	17273676	17280181	-0.332214	7.26035	3.88836
chr7	17639272	17648881	LOC101927630	chr7	17639271	17648881	2.26177	4.30606	27.1275	chr7	17639271	17648881	2.7024	4.30606	41.9265	chr7	17639271	17648881	-0.259021	4.30606	2.38457
chr7	17972182	17980560	SNX13	chr7	17972181	17980560	-0.0902062	27.5922	23.9468	chr7	17972181	17980560	0.30344	27.5922	44.5353	chr7	17972181	17980560	-1.08941	27.5922	10.0753
chr7	18793376	18818954	HDAC9	chr7	18793375	18818954	-0.651899	2.47943	1.30775	chr7	18793375	18818954	3.15149	2.47943	31.466	chr7	18793375	18818954	-1.20002	2.47943	0.735299
chr7	22600475	22630061	LOC100506178	chr7	22600474	22630061	1.50751	12.8309	40.8127	chr7	22600474	22630061	1.42095	12.8309	43.8009	chr7	22600474	22630061	-1.42425	12.8309	3.80684
chr7	22757263	22767029	IL6	chr7	22757262	22767029	-0.349652	38.5921	28.6322	chr7	22757262	22767029	0.327373	38.5921	61.8826	chr7	22757262	22767029	-2.73699	38.5921	4.46007
chr7	22893948	22906516	SNORD93	chr7	22893947	22906516	-3.15487	73.7553	7.92208	chr7	22893947	22906516	0	73.7553	85.8385	chr7	22893947	22906516	-1.45836	73.7553	22.2224
chr7	23570794	23572061	TRA2A	chr7	23570793	23572061	0	181.621	186.162	chr7	23570793	23572061	0.068689	181.621	249.395	chr7	23570793	23572061	-0.890238	181.621	76.3813
chr7	23752326	23762927	STK31	chr7	23752325	23762927	0.518296	2.84252	5.60567	chr7	23752325	23762927	3.4306	2.84252	47.7076	chr7	23752325	23762927	0	2.84252	2.72221
chr7	24760962	24782275	DFNA5	chr7	24760961	24782275	2.22823	6.03555	33.4892	chr7	24760961	24782275	0	6.03555	7.24222	chr7	24760961	24782275	1.21539	6.03555	14.3472
chr7	25052071	25069026	OSBPL3	chr7	25052070	25069026	0.344989	22.4686	31.9826	chr7	25052070	25069026	-0.843215	22.4686	13.4426	chr7	25052070	25069026	-2.64441	22.4686	2.77947
chr7	26239737	26241713	CBX3	chr7	26239736	26241713	0.672305	120.583	219.905	chr7	26239736	26241713	0.669403	120.583	250.141	chr7	26239736	26241713	0.510544	120.583	169.876
chr7	27152784	27220360	HOXA-AS3	chr7	27152783	27220360	-0.241184	37.6134	31.7497	chr7	27152783	27220360	-4.06943	37.6134	2.48474	chr7	27152783	27220360	-1.11072	37.6134	14.8519
chr7	30027168	30041419	SCRN1	chr7	30027167	30041419	1.03245	14.7386	34.706	chr7	30027167	30041419	1.10464	14.7386	41.5766	chr7	30027167	30041419	0.28912	14.7386	17.9599
chr7	30174020	30195731	MTURN	chr7	30174019	30195731	1.00165	4.10186	10.0221	chr7	30174019	30195731	2.48038	4.10186	31.7416	chr7	30174019	30195731	-0.949241	4.10186	1.52342
chr7	30499355	30518789	NOD1	chr7	30499354	30518789	-1.2958	31.3133	12.2318	chr7	30499354	30518789	-1.00229	31.3133	17.086	chr7	30499354	30518789	-0.868208	31.3133	14.0657
chr7	31987199	31997643	PDE1C	chr7	31987198	31997643	-1.7779	10.0338	2.50336	chr7	31987198	31997643	-1.61902	10.0338	3.1799	chr7	31987198	31997643	2.55326	10.0338	60.9441
chr7	32529518	32546623	AVL9	chr7	32529517	32546623	-0.0346277	20.9568	19.3237	chr7	32529517	32546623	0.12215	20.9568	29.2282	chr7	32529517	32546623	0.216432	20.9568	23.6395
chr7	32608564	32627390	AVL9	chr7	32608563	32627390	0.209303	10.9899	14.6701	chr7	32608563	32627390	-1.0245	10.9899	5.60154	chr7	32608563	32627390	1.49184	10.9899	30.6763
chr7	32697619	32732404	DPY19L1P1	chr7	32697618	32732404	1.04804	2.05593	5.28733	chr7	32697618	32732404	1.78797	2.05593	10.0456	chr7	32697618	32732404	3.69907	2.05593	28.476
chr7	34018986	34026982	BMPER	chr7	34018985	34026982	-4.03902	40.3281	2.16119	chr7	34018985	34026982	0	40.3281	48.2005	chr7	34018985	34026982	0	40.3281	35.8328
chr7	36320104	36352356	KIAA0895	chr7	36320103	36352356	1.52239	3.73749	12.7845	chr7	36320103	36352356	1.69733	3.73749	16.4425	chr7	36320103	36352356	2.05082	3.73749	15.879
chr7	41136728	41147888	LINC01449	chr7	41136727	41147888	-0.116703	10.5185	8.56681	chr7	41136727	41147888	1.22252	10.5185	33.3948	chr7	41136727	41147888	-2.57207	10.5185	1.2203
chr7	43679283	43699749	STK17A	chr7	43679282	43699749	-0.828669	45.7114	25.0851	chr7	43679282	43699749	-0.176947	45.7114	44.9565	chr7	43679282	43699749	-1.22258	45.7114	16.2612
chr7	43909213	43921913	MRPS24	chr7	43909212	43921913	-0.0807354	45.4365	41.3408	chr7	43909212	43921913	-1.73996	45.4365	14.7569	chr7	43909212	43921913	-3.96482	45.4365	2.20425
chr7	44612914	44622764	DDX56	chr7	44612913	44622764	0.167359	27.533	35.2021	chr7	44612913	44622764	0.448538	27.533	48.7206	chr7	44612913	44622764	-0.233245	27.533	18.5989
chr7	44645675	44678963	OGDH	chr7	44645674	44678963	0.508032	20.9569	32.6783	chr7	44645674	44678963	0.132032	20.9569	28.7179	chr7	44645674	44678963	-1.82657	20.9569	4.81547
chr7	44755436	44789062	ZMIZ2	chr7	44755435	44789062	0	7.97212	8.57489	chr7	44755435	44789062	1.32056	7.97212	25.7836	chr7	44755435	44789062	-0.748771	7.97212	3.74165
chr7	44835634	44837074	PPIA	chr7	44835633	44837074	0.656084	130.787	238.908	chr7	44835633	44837074	0.369633	130.787	223.491	chr7	44835633	44837074	-0.052539	130.787	98.1165
chr7	44924511	44925970	PURB	chr7	44924510	44925970	-0.0688868	196.555	175.122	chr7	44924510	44925970	0	196.555	229.309	chr7	44924510	44925970	-0.967088	196.555	79.367
chr7	44999561	45040507	MYO1G	chr7	44999560	45040507	0.773495	11.7098	22.2152	chr7	44999560	45040507	0.68615	11.7098	23.8326	chr7	44999560	45040507	-0.56454	11.7098	6.44647
chr7	45914042	45928550	IGFBP1	chr7	45914041	45928550	3.09372	3.41013	37.4342	chr7	45914041	45928550	1.26842	3.41013	12.0805	chr7	45914041	45928550	0	3.41013	3.29293
chr7	46154829	46201011	IGFBP3	chr7	46154828	46201011	2.26274	2.83417	16.087	chr7	46154828	46201011	0.0518098	2.83417	3.98341	chr7	46154828	46201011	1.42957	2.83417	7.79868
chr7	46573630	46585189	IGFBP3	chr7	46573629	46585189	1.65984	14.5911	53.6924	chr7	46573629	46585189	0	14.5911	17.6341	chr7	46573629	46585189	-1.79029	14.5911	3.14181
chr7	47514463	47522577	TNS3	chr7	47514462	47522577	-0.430687	39.2428	27.3022	chr7	47514462	47522577	0.347991	39.2428	64.2979	chr7	47514462	47522577	-0.577239	39.2428	20.9926
chr7	47611195	47663444	TNS3	chr7	47611194	47663444	1.0287	15.2371	33.9312	chr7	47611194	47663444	0.870415	15.2371	34.6521	chr7	47611194	47663444	3.02264	15.2371	116.143
chr7	47708738	47731153	C7orf65	chr7	47708737	47731153	2.3164	3.93291	23.8641	chr7	47708737	47731153	1.85216	3.93291	19.7255	chr7	47708737	47731153	0.318033	3.93291	5.20309
chr7	47802174	47811349	LINC00525	chr7	47802173	47811349	-0.0305229	19.4605	17.3404	chr7	47802173	47811349	0	19.4605	23.267	chr7	47802173	47811349	1.96386	19.4605	75.8867
chr7	48113555	48128500	UPP1	chr7	48113554	48128500	1.32481	14.7163	42.3118	chr7	48113554	48128500	1.44235	14.7163	52.2997	chr7	48113554	48128500	0.356418	14.7163	18.7315
chr7	51370802	51393357	COBL	chr7	51370801	51393357	4.38223	1.1566	33.6152	chr7	51370801	51393357	0.574632	1.1566	2.76219	chr7	51370801	51393357	0	1.1566	1.38974
chr7	55124504	55154634	EGFR	chr7	55124503	55154634	0	42.4851	42.7681	chr7	55124503	55154634	-0.0878273	42.4851	44.8139	chr7	55124503	55154634	0	42.4851	36.5273
chr7	55200853	55217300	EGFR-AS1	chr7	55200852	55217300	-1.00113	46.0243	22.2526	chr7	55200852	55217300	-0.496857	46.0243	35.9988	chr7	55200852	55217300	-0.965218	46.0243	19.4723
chr7	56118615	56142519	SUMF2	chr7	56118614	56142519	0.0815566	15.6173	18.5481	chr7	56118614	56142519	0.57491	15.6173	29.7231	chr7	56118614	56142519	0	15.6173	13.1448
chr7	65564675	65580297	CRCP	chr7	65564674	65580297	0.587114	12.2072	21.2473	chr7	65564674	65580297	1.47828	12.2072	44.8245	chr7	65564674	65580297	0.209231	12.2072	14.1629
chr7	66056445	66075635	GS1-124K5.11	chr7	66056444	66075635	-0.117281	13.6643	11.7163	chr7	66056444	66075635	0.387019	13.6643	23.213	chr7	66056444	66075635	-1.62867	13.6643	3.42456
chr7	68156266	68172664	LOC102723427	chr7	68156265	68172664	-3.91991	14.6193	0.832927	chr7	68156265	68172664	-3.16928	14.6193	1.63018	chr7	68156265	68172664	0.977214	14.6193	28.3894
chr7	72971685	73002442	TBL2	chr7	72971684	73002442	0.0267727	9.3738	10.8447	chr7	72971684	73002442	0.268912	9.3738	14.6103	chr7	72971684	73002442	-0.428388	9.3738	5.53855
chr7	73120132	73130726	MIR4284	chr7	73120131	73130726	1.42821	5.47652	18.6856	chr7	73120131	73130726	2.33113	5.47652	39.7455	chr7	73120131	73130726	3.79694	5.47652	82.8119
chr7	73493163	73519744	LIMK1	chr7	73493162	73519744	-1.25291	16.6842	6.63182	chr7	73493162	73519744	0.0460217	16.6842	21.8869	chr7	73493162	73519744	-0.0310991	16.6842	13.3053
chr7	73686575	73713241	CLIP2	chr7	73686574	73713241	0.50274	18.5539	29.1564	chr7	73686574	73713241	0.613822	18.5539	35.8796	chr7	73686574	73713241	-0.730887	18.5539	9.09998
chr7	73983362	74007892	GTF2I	chr7	73983361	74007892	1.3076	3.00708	9.22491	chr7	73983361	74007892	2.92574	3.00708	32.1859	chr7	73983361	74007892	2.50532	3.00708	18.194
chr7	74042017	74072364	GTF2I	chr7	74042016	74072364	1.76456	3.82389	15.5068	chr7	74042016	74072364	2.08636	3.82389	22.0756	chr7	74042016	74072364	1.39515	3.82389	10.3648
chr7	75910612	75932581	HSPB1	chr7	75910611	75932581	0	17.0951	18.177	chr7	75910611	75932581	0.024476	17.0951	22.2444	chr7	75910611	75932581	0.644031	17.0951	25.8302
chr7	75970285	76027438	YWHAG	chr7	75970284	76027438	0.813671	13.5598	26.041	chr7	75970284	76027438	0.409958	13.5598	22.4451	chr7	75970284	76027438	0.734711	13.5598	21.2502
chr7	77022399	77058132	LOC101927243	chr7	77022398	77058132	-2.12566	5.70207	1.17326	chr7	77022398	77058132	1.47674	5.70207	20.8381	chr7	77022398	77058132	0.430116	5.70207	7.66822
chr7	80351396	80353008	CD36	chr7	80351395	80353008	-0.303437	152.814	114.683	chr7	80351395	80353008	0	152.814	171.215	chr7	80351395	80353008	0.981216	152.814	297.139
chr7	80481360	80526977	SEMA3C	chr7	80481359	80526977	-0.295693	8.61769	6.6509	chr7	80481359	80526977	-0.801902	8.61769	5.31458	chr7	80481359	80526977	1.22781	8.61769	19.4396
chr7	93519024	93551757	GNGT1	chr7	93519023	93551757	1.45761	5.97731	18.9597	chr7	93519023	93551757	0	5.97731	7.04866	chr7	93519023	93551757	1.36282	5.97731	15.3122
chr7	93997203	94024922	COL1A2	chr7	93997202	94024922	-4.321	33.3128	1.55872	chr7	93997202	94024922	-2.52701	33.3128	6.33105	chr7	93997202	94024922	-3.90251	33.3128	1.75086
chr7	94893243	94894833	PON1	chr7	94893242	94894833	4.06645	1.69628	84.2058	chr7	94893242	94894833	2.3036	1.69628	28.4213	chr7	94893242	94894833	6.1332	1.69628	303.082
chr7	97981655	98000928	BAIAP2L1	chr7	97981654	98000928	2.39847	4.38735	28.275	chr7	97981654	98000928	1.39126	4.38735	16.0595	chr7	97981654	98000928	2.80399	4.38735	32.2418
chr7	99588816	99633670	ZKSCAN1	chr7	99588815	99633670	-0.271996	8.06234	6.30291	chr7	99588815	99633670	0.153549	8.06234	11.4864	chr7	99588815	99633670	-0.991665	8.06234	3.24123
chr7	99678546	99700360	MIR25	chr7	99678545	99700360	0	31.6497	33.2108	chr7	99678545	99700360	-0.141195	31.6497	31.6221	chr7	99678545	99700360	-0.800734	31.6497	14.9789
chr7	100025917	100048613	PPP1R35	chr7	100025916	100048613	0.443448	35.2156	52.303	chr7	100025916	100048613	-0.177291	35.2156	34.4686	chr7	100025916	100048613	-0.714141	35.2156	17.802
chr7	100135927	100144443	AGFG2	chr7	100135926	100144443	1.11153	12.7276	33.0308	chr7	100135926	100144443	0.382592	12.7276	22.7758	chr7	100135926	100144443	2.19482	12.7276	60.1956
chr7	100464166	100473358	MIR6875	chr7	100464165	100473358	0.0859621	37.3811	44.6899	chr7	100464165	100473358	0.137434	37.3811	52.7846	chr7	100464165	100473358	-0.451832	37.3811	21.929
chr7	100720522	100798922	SERPINE1	chr7	100720521	100798922	0.0610531	22.3977	25.0616	chr7	100720521	100798922	0	22.3977	25.3669	chr7	100720521	100798922	0.376278	22.3977	26.8547
chr7	101360770	101372591	CUX1	chr7	101360769	101372591	2.91381	1.4458	16.2935	chr7	101360769	101372591	4.49427	1.4458	55.4365	chr7	101360769	101372591	0	1.4458	0.960056
chr7	101499225	101526258	CUX1	chr7	101499224	101526258	0.480598	17.7862	27.5541	chr7	101499224	101526258	0.0807807	17.7862	23.8256	chr7	101499224	101526258	0.156689	17.7862	19.0205
chr7	101584556	101597164	CUX1	chr7	101584555	101597164	0	12.093	11.81	chr7	101584555	101597164	1.30327	12.093	39.8803	chr7	101584555	101597164	0.586023	12.093	18.4313
chr7	101765007	101778780	SH2B2	chr7	101765006	101778780	1.05651	9.33946	23.0471	chr7	101765006	101778780	1.38279	9.33946	32.9089	chr7	101765006	101778780	1.73739	9.33946	31.8143
chr7	104612384	104625087	LINC01004	chr7	104612383	104625087	-2.21734	75.2729	15.6626	chr7	104612383	104625087	-1.35873	75.2729	32.4981	chr7	104612383	104625087	-1.98614	75.2729	15.6473
chr7	104643510	104654917	KMT2E-AS1	chr7	104643509	104654917	-0.589019	87.9248	57.125	chr7	104643509	104654917	-0.509123	87.9248	68.752	chr7	104643509	104654917	-0.649728	87.9248	46.8359
chr7	107635817	107655564	LAMB1	chr7	107635816	107655564	0	18.3581	20.626	chr7	107635816	107655564	0	18.3581	21.5439	chr7	107635816	107655564	0.761674	18.3581	30.1268
chr7	107851377	107887587	NRCAM	chr7	107851376	107887587	0	4.27301	4.69281	chr7	107851376	107887587	0	4.27301	5.52986	chr7	107851376	107887587	3.17936	4.27301	38.9525
chr7	115850630	115858230	TES	chr7	115850629	115858230	-0.137475	29.943	25.1217	chr7	115850629	115858230	0.167298	29.943	44.0361	chr7	115850629	115858230	-0.379354	29.943	18.0606
chr7	115899184	115914175	LOC102724434	chr7	115899183	115914175	-1.06587	18.8115	8.34119	chr7	115899183	115914175	0.18731	18.8115	27.7447	chr7	115899183	115914175	1.48433	18.8115	51.4077
chr7	115956520	115980980	LOC102724434	chr7	115956519	115980980	-2.2353	13.7912	2.70998	chr7	115956519	115980980	0.142228	13.7912	19.5547	chr7	115956519	115980980	0	13.7912	12.6649
chr7	116035043	116049358	CAV2	chr7	116035042	116049358	0.546376	4.77571	8.72727	chr7	116035042	116049358	2.42321	4.77571	36.3545	chr7	116035042	116049358	1.8529	4.77571	18.5516
chr7	116082592	116106766	CAV2	chr7	116082591	116106766	-0.107271	10.1402	8.72425	chr7	116082591	116106766	0.489774	10.1402	18.5553	chr7	116082591	116106766	1.47251	10.1402	27.6772
chr7	116139086	116152790	CAV2	chr7	116139085	116152790	-0.23349	20.6437	16.3858	chr7	116139085	116152790	0.593452	20.6437	40.2913	chr7	116139085	116152790	1.43454	20.6437	54.5001
chr7	116347026	116365276	MET	chr7	116347025	116365276	0	4.90436	5.69706	chr7	116347025	116365276	0.417237	4.90436	9.12749	chr7	116347025	116365276	2.50823	4.90436	29.2398
chr7	116765141	116773671	ST7-AS2	chr7	116765140	116773671	-0.70019	29.3151	16.6843	chr7	116765140	116773671	0.455863	29.3151	52.3485	chr7	116765140	116773671	-0.462097	29.3151	16.7759
chr7	127291276	127292829	SND1	chr7	127291275	127292829	-0.026587	150.222	136.366	chr7	127291275	127292829	0.0213659	150.222	199.515	chr7	127291275	127292829	-0.936025	150.222	61.2111
chr7	128045325	128057414	IMPDH1	chr7	128045324	128057414	0	7.99886	9.03833	chr7	128045324	128057414	2.14443	7.99886	48.7375	chr7	128045324	128057414	-0.0205805	7.99886	5.8204
chr7	128694184	128707090	TPI1P2	chr7	128694183	128707090	-0.078791	21.92	19.3816	chr7	128694183	128707090	0.390339	21.92	37.185	chr7	128694183	128707090	-0.171374	21.92	15.5017
chr7	129995690	130014398	CPA1	chr7	129995689	130014398	0.0194068	42.073	46.6301	chr7	129995689	130014398	-1.19738	42.073	20.2093	chr7	129995689	130014398	-3.64215	42.073	2.64614
chr7	130576009	130597950	LINC-PINT	chr7	130576008	130597950	-1.18578	84.8877	36.9391	chr7	130576008	130597950	-0.109969	84.8877	88.8866	chr7	130576008	130597950	0.672218	84.8877	124.729
chr7	130829489	130859250	MKLN1	chr7	130829488	130859250	2.12831	4.97221	25.5081	chr7	130829488	130859250	1.84358	4.97221	23.8688	chr7	130829488	130859250	2.35564	4.97221	25.714
chr7	130909890	130934549	MKLN1-AS	chr7	130909889	130934549	0.000760145	19.4437	21.6247	chr7	130909889	130934549	0.0208636	19.4437	24.9934	chr7	130909889	130934549	0.616079	19.4437	28.5355
chr7	134132953	134143791	AKR1B1	chr7	134132952	134143791	-0.0139908	18.6326	16.9225	chr7	134132952	134143791	-1.47307	18.6326	6.90998	chr7	134132952	134143791	1.27311	18.6326	44.787
chr7	134200288	134213025	AKR1B10	chr7	134200287	134213025	0.325026	3.56645	5.84303	chr7	134200287	134213025	-0.233894	3.56645	2.7578	chr7	134200287	134213025	3.76834	3.56645	54.2757
chr7	134278058	134299488	BPGM	chr7	134278057	134299488	-0.170186	8.22734	6.64411	chr7	134278057	134299488	-1.59268	8.22734	2.77661	chr7	134278057	134299488	2.2043	8.22734	37.909
chr7	137615055	137638525	LOC100130880	chr7	137615054	137638525	-1.24176	36.8905	15.1428	chr7	137615054	137638525	-1.41097	36.8905	15.3089	chr7	137615054	137638525	-2.53164	36.8905	5.18567
chr7	137652194	137671857	LOC100130880	chr7	137652193	137671857	-1.4389	53.228	19.1462	chr7	137652193	137671857	-1.21769	53.228	25.4261	chr7	137652193	137671857	-2.65379	53.228	6.91524
chr7	137677202	137693680	CREB3L2	chr7	137677201	137693680	-1.67321	66.1907	20.2383	chr7	137677201	137693680	-1.58058	66.1907	24.5663	chr7	137677201	137693680	-3.35587	66.1907	5.21476
chr7	138793864	138803341	ZC3HAV1	chr7	138793863	138803341	0.240576	18.6031	25.6112	chr7	138793863	138803341	0.866234	18.6031	44.958	chr7	138793863	138803341	-0.0114217	18.6031	14.3014
chr7	139043625	139045003	LUC7L2	chr7	139043624	139045003	0	211.688	233.438	chr7	139043624	139045003	0.160608	211.688	306.01	chr7	139043624	139045003	-0.270788	211.688	139.839
chr7	139358096	139368114	HIPK2	chr7	139358095	139368114	-2.008	52.9753	12.4925	chr7	139358095	139368114	0.656466	52.9753	105.245	chr7	139358095	139368114	0	52.9753	44.752
chr7	143077367	143089390	MIR6892	chr7	143077366	143089390	-1.70044	47.6955	14.0028	chr7	143077366	143089390	-0.880317	47.6955	28.2785	chr7	143077366	143089390	-1.59688	47.6955	12.7835
chr7	148930036	148942978	ZNF212	chr7	148930035	148942978	-0.108185	14.5959	12.3625	chr7	148930035	148942978	1.17518	14.5959	43.4885	chr7	148930035	148942978	-1.55039	14.5959	3.77487
chr7	150054602	150077062	REPIN1	chr7	150054601	150077062	0.589288	11.9753	20.4977	chr7	150054601	150077062	1.68893	11.9753	49.9625	chr7	150054601	150077062	0.536765	11.9753	17.0699
chr7	150777283	150792707	AGAP3	chr7	150777282	150792707	0	28.8103	29.6559	chr7	150777282	150792707	0.466233	28.8103	50.5133	chr7	150777282	150792707	-0.281706	28.8103	19.2781
chr7	151136849	151157967	CRYGN	chr7	151136848	151157967	1.05414	5.53753	13.7353	chr7	151136848	151157967	1.42423	5.53753	20.2151	chr7	151136848	151157967	-0.124472	5.53753	3.80801
chr7	151216394	151218199	RHEB	chr7	151216393	151218199	0.635228	69.4868	128.42	chr7	151216393	151218199	0.890713	69.4868	174.612	chr7	151216393	151218199	-1.06767	69.4868	24.5394
chr7	151289373	151297570	PRKAG2	chr7	151289372	151297570	-0.580084	30.3412	18.7766	chr7	151289372	151297570	0.549787	30.3412	57.8257	chr7	151289372	151297570	-1.03283	30.3412	11.5899
chr7	151424314	151452230	PRKAG2	chr7	151424313	151452230	0.51078	10.0377	16.242	chr7	151424313	151452230	1.97546	10.0377	50.9637	chr7	151424313	151452230	-0.282229	10.0377	6.56295
chr7	154997539	155006741	INSIG1	chr7	154997538	155006741	1.0891	32.5996	78.4207	chr7	154997538	155006741	-1.24119	32.5996	14.5802	chr7	154997538	155006741	-2.94727	32.5996	3.17127
chr7	155743605	155755580	LOC389602	chr7	155743604	155755580	1.64003	4.24407	16.9965	chr7	155743604	155755580	2.46834	4.24407	34.3383	chr7	155743604	155755580	1.54099	4.24407	13.7102
chr7	157066141	157113157	DNAJB6	chr7	157066140	157113157	1.44678	5.15644	16.0495	chr7	157066140	157113157	1.64685	5.15644	21.0033	chr7	157066140	157113157	-0.0133618	5.15644	4.03938
chr7	158594858	158623160	ESYT2	chr7	158594857	158623160	-0.0277937	28.4788	27.1736	chr7	158594857	158623160	0.0173713	28.4788	35.8976	chr7	158594857	158623160	0	28.4788	26.7454
chr8	8146265	8154595	FAM86B3P	chr8	8146264	8154595	1.02213	7.28874	18.7044	chr8	8146264	8154595	0.851754	7.28874	18.9616	chr8	8146264	8154595	3.50698	7.28874	89.7727
chr8	13111696	13134040	DLC1	chr8	13111695	13134040	-1.45862	32.1067	11.2576	chr8	13111695	13134040	-3.09878	32.1067	4.0308	chr8	13111695	13134040	-1.88789	32.1067	7.07237
chr8	13224599	13230869	DLC1	chr8	13224598	13230869	-2.27119	85.9282	16.8473	chr8	13224598	13230869	-3.19445	85.9282	9.93525	chr8	13224598	13230869	-2.27193	85.9282	14.2033
chr8	17753832	17766250	FGL1	chr8	17753831	17766250	0.241776	1.41252	2.51397	chr8	17753831	17766250	-0.0169818	1.41252	1.09706	chr8	17753831	17766250	5.27842	1.41252	70.0834
chr8	19027972	19067917	LOC100128993	chr8	19027971	19067917	-1.93596	24.9749	6.33777	chr8	19027971	19067917	-3.03797	24.9749	3.31852	chr8	19027971	19067917	-3.41841	24.9749	1.87254
chr8	19523449	19549496	CSGALNACT1	chr8	19523448	19549496	2.74287	2.86648	23.7001	chr8	19523448	19549496	0.636169	2.86648	6.30204	chr8	19523448	19549496	3.91805	2.86648	46.0209
chr8	21905930	21924498	DMTN	chr8	21905929	21924498	2.02589	0.993142	5.9778	chr8	21905929	21924498	0.663873	0.993142	2.66914	chr8	21905929	21924498	4.92185	0.993142	38.1577
chr8	21966259	21999484	HR	chr8	21966258	21999484	1.36236	6.8635	20.2143	chr8	21966258	21999484	-0.624237	6.8635	4.66129	chr8	21966258	21999484	0.856463	6.8635	12.2974
chr8	22419454	22463164	PDLIM2	chr8	22419453	22463164	0.227122	24.6451	31.268	chr8	22419453	22463164	-1.13819	24.6451	12.4542	chr8	22419453	22463164	-0.0637305	24.6451	19.808
chr8	22508686	22531499	BIN3	chr8	22508685	22531499	-1.13238	32.0579	14.1273	chr8	22508685	22531499	-2.69789	32.0579	5.35215	chr8	22508685	22531499	-2.54149	32.0579	4.43952
chr8	23193018	23221309	LOC100507156	chr8	23193017	23221309	-1.24526	55.0083	22.8765	chr8	23193017	23221309	-2.46522	55.0083	11.0968	chr8	23193017	23221309	0	55.0083	49.0034
chr8	23380597	23412537	SLC25A37	chr8	23380596	23412537	0.463476	18.1659	27.6289	chr8	23380596	23412537	-1.21546	18.1659	8.52405	chr8	23380596	23412537	0.722918	18.1659	28.5013
chr8	25031771	25053644	DOCK5	chr8	25031770	25053644	1.81231	12.3995	49.4282	chr8	25031770	25053644	0.453862	12.3995	22.0222	chr8	25031770	25053644	2.98073	12.3995	95.5315
chr8	26298272	26323157	PNMA2	chr8	26298271	26323157	1.70115	14.6763	53.4622	chr8	26298271	26323157	0.638392	14.6763	29.2113	chr8	26298271	26323157	0.182339	14.6763	16.1579
chr8	26466533	26482740	DPYSL2	chr8	26466532	26482740	-1.0064	46.9278	22.6096	chr8	26466532	26482740	-3.80555	46.9278	3.56686	chr8	26466532	26482740	-3.36775	46.9278	3.59466
chr8	27182977	27198899	PTK2B	chr8	27182976	27198899	2.56922	2.79657	21.6067	chr8	27182976	27198899	0	2.79657	3.34394	chr8	27182976	27198899	3.28944	2.79657	30.6297
chr8	27713283	27750087	MIR4287	chr8	27713282	27750087	3.719	0.953243	16.802	chr8	27713282	27750087	1.24793	0.953243	3.46966	chr8	27713282	27750087	4.5709	0.953243	26.0827
chr8	29350945	29388039	DUSP4	chr8	29350944	29388039	0.272035	5.42011	7.56733	chr8	29350944	29388039	-2.16274	5.42011	1.2309	chr8	29350944	29388039	1.79503	5.42011	18.6814
chr8	29512506	29533598	LINC00589	chr8	29512505	29533598	1.3427	6.20541	18.6394	chr8	29512505	29533598	-2.67803	6.20541	0.935711	chr8	29512505	29533598	2.62392	6.20541	38.947
chr8	32160873	32201633	NRG1-IT3	chr8	32160872	32201633	0.852603	3.48705	7.42426	chr8	32160872	32201633	0.530258	3.48705	6.77535	chr8	32160872	32201633	3.34981	3.48705	35.9621
chr8	48424425	48437967	CEBPD	chr8	48424424	48437967	-1.89612	65.03	16.9029	chr8	48424424	48437967	-2.24606	65.03	15.0358	chr8	48424424	48437967	-0.655228	65.03	34.3682
chr8	49310450	49333160	LOC101929268	chr8	49310449	49333160	-2.98956	38.026	4.57827	chr8	49310449	49333160	-1.98275	38.026	10.5713	chr8	49310449	49333160	-2.48123	38.026	5.54007
chr8	49483432	49503476	LOC101929268	chr8	49483431	49503476	-3.5177	41.2884	3.41269	chr8	49483431	49503476	-3.80528	41.2884	3.15229	chr8	49483431	49503476	-4.46012	41.2884	1.42902
chr8	54851201	54870522	RGS20	chr8	54851200	54870522	-0.84595	11.9887	6.13436	chr8	54851200	54870522	0.454787	11.9887	21.4777	chr8	54851200	54870522	0.98826	11.9887	23.5017
chr8	62626722	62646731	MIR4470	chr8	62626721	62646731	0.153361	18.0278	22.5319	chr8	62626721	62646731	0	18.0278	22.2224	chr8	62626721	62646731	2.93533	18.0278	132.904
chr8	62661014	62680253	MIR4470	chr8	62661013	62680253	0	11.3618	12.634	chr8	62661013	62680253	1.04861	11.3618	30.7672	chr8	62661013	62680253	3.47283	11.3618	124.403
chr8	67025162	67045494	TRIM55	chr8	67025161	67045494	-1.92263	44.6412	11.401	chr8	67025161	67045494	-0.303647	44.6412	40.1639	chr8	67025161	67045494	0.493155	44.6412	58.9454
chr8	67375432	67384656	C8orf46	chr8	67375431	67384656	0.887513	3.99819	9.89329	chr8	67375431	67384656	2.98497	3.99819	48.0032	chr8	67375431	67384656	1.6462	3.99819	14.4241
chr8	67419475	67454841	C8orf46	chr8	67419474	67454841	-0.591607	29.582	19.2066	chr8	67419474	67454841	0.552932	29.582	53.6176	chr8	67419474	67454841	-1.03705	29.582	12.0297
chr8	81212475	81235083	MIR5708	chr8	81212474	81235083	1.94246	0.636626	3.78764	chr8	81212474	81235083	4.20327	0.636626	20.6092	chr8	81212474	81235083	0.147681	0.636626	0.965758
chr8	93064005	93115179	RUNX1T1	chr8	93064004	93115179	-4.67246	13.6938	0.489155	chr8	93064004	93115179	-3.29603	13.6938	1.49233	chr8	93064004	93115179	-4.16267	13.6938	0.582974
chr8	98745176	98798979	LAPTM4B	chr8	98745175	98798979	0.828422	2.29897	4.85978	chr8	98745175	98798979	2.06774	2.29897	13.043	chr8	98745175	98798979	0.52471	2.29897	3.4093
chr8	99159640	99192398	POP1	chr8	99159639	99192398	-3.79387	21.1175	1.42107	chr8	99159639	99192398	-2.60742	21.1175	3.74982	chr8	99159639	99192398	-3.56572	21.1175	1.39245
chr8	101725785	101735409	PABPC1	chr8	101725784	101735409	-0.608312	28.5533	17.4177	chr8	101725784	101735409	0.171225	28.5533	41.7005	chr8	101725784	101735409	-0.604769	28.5533	14.8579
chr8	102038300	102040190	FLJ42969	chr8	102038299	102040190	1.31538	41.8636	128.309	chr8	102038299	102040190	1.78747	41.8636	202.632	chr8	102038299	102040190	2.58142	41.8636	265.288
chr8	102054315	102122455	FLJ42969	chr8	102054314	102122455	0.49513	4.56787	7.27609	chr8	102054314	102122455	1.94249	4.56787	22.5602	chr8	102054314	102122455	0.00265886	4.56787	4.47817
chr8	102448944	102487020	GRHL2	chr8	102448943	102487020	2.95889	1.66561	16.2363	chr8	102448943	102487020	2.3883	1.66561	12.4654	chr8	102448943	102487020	3.80797	1.66561	25.1575
chr8	103800871	103803119	AZIN1	chr8	103800870	103803119	-0.588711	120.199	74.2695	chr8	103800870	103803119	-0.0838932	120.199	120.243	chr8	103800870	103803119	0.705582	120.199	192.395
chr8	104310534	104321500	FZD6	chr8	104310533	104321500	-2.81974	7.21839	0.818458	chr8	104310533	104321500	2.17255	7.21839	45.596	chr8	104310533	104321500	-0.714395	7.21839	3.13428
chr8	119004900	119031884	EXT1	chr8	119004899	119031884	-2.71736	60.7396	9.04093	chr8	119004899	119031884	-1.21533	60.7396	29.3926	chr8	119004899	119031884	-2.14946	60.7396	11.4562
chr8	121791922	121799025	LOC101927543	chr8	121791921	121799025	-3.39322	85.6031	7.62034	chr8	121791921	121799025	-4.03044	85.6031	5.46327	chr8	121791921	121799025	-5.74959	85.6031	1.06511
chr8	124160835	124195480	FAM83A	chr8	124160834	124195480	0.558428	3.68707	6.45443	chr8	124160834	124195480	1.91165	3.68707	18.7355	chr8	124160834	124195480	-0.530047	3.68707	1.91564
chr8	125267049	125293365	LOC101927588	chr8	125267048	125293365	0.919082	3.43539	7.91883	chr8	125267048	125293365	2.18247	3.43539	21.6064	chr8	125267048	125293365	3.04584	3.43539	29.6756
chr8	126557944	126569442	TRIB1	chr8	126557943	126569442	0	13.6906	12.8289	chr8	126557943	126569442	-0.254778	13.6906	11.7651	chr8	126557943	126569442	1.48687	13.6906	38.7101
chr8	127538143	127570709	FAM84B	chr8	127538142	127570709	3.08612	0.814873	9.62949	chr8	127538142	127570709	3.40376	0.814873	13.6699	chr8	127538142	127570709	0.108831	0.814873	1.07871
chr8	128806267	128843969	MIR1204	chr8	128806266	128843969	0	26.4726	27.0722	chr8	128806266	128843969	0	26.4726	30.2078	chr8	128806266	128843969	1.40894	26.4726	65.6449
chr8	128864010	128866887	MIR1204	chr8	128864009	128866887	-1.41323	245.372	88.7611	chr8	128864009	128866887	-1.28417	245.372	110.519	chr8	128864009	128866887	0.533284	245.372	335.585
chr8	128882403	128962846	TMEM75	chr8	128882402	128962846	-2.07544	34.1636	8.05809	chr8	128882402	128962846	-0.809815	34.1636	22.1465	chr8	128882402	128962846	0.183376	34.1636	35.5585
chr8	129120777	129140188	MIR1208	chr8	129120776	129140188	0	7.62327	7.10826	chr8	129120776	129140188	0.508552	7.62327	14.553	chr8	129120776	129140188	1.75219	7.62327	25.9876
chr8	129179967	129196171	MIR1208	chr8	129179966	129196171	-0.46478	33.641	23.3775	chr8	129179966	129196171	0.463718	33.641	58.4436	chr8	129179966	129196171	1.53738	33.641	92.8314
chr8	130697408	130721127	CCDC26	chr8	130697407	130721127	0.847149	4.72172	10.1843	chr8	130697407	130721127	0.899234	4.72172	12.0341	chr8	130697407	130721127	3.07122	4.72172	40.8266
chr8	130983816	131011793	MIR5194	chr8	130983815	131011793	1.44077	2.58836	8.72005	chr8	130983815	131011793	2.70519	2.58836	23.8219	chr8	130983815	131011793	3.74786	2.58836	37.0394
chr8	131027756	131055285	FAM49B	chr8	131027755	131055285	2.89183	2.30371	21.438	chr8	131027755	131055285	1.80189	2.30371	11.4949	chr8	131027755	131055285	1.71934	2.30371	8.22183
chr8	131264800	131276596	ASAP1-IT1	chr8	131264799	131276596	-1.61345	59.0603	18.5634	chr8	131264799	131276596	-2.78214	59.0603	9.27044	chr8	131264799	131276596	-1.84384	59.0603	13.4051
chr8	141467311	141475514	TRAPPC9	chr8	141467310	141475514	-0.146424	43.8063	37.3694	chr8	141467310	141475514	-0.0655533	43.8063	45.0005	chr8	141467310	141475514	-0.382119	43.8063	27.0496
chr8	141520824	141529201	CHRAC1	chr8	141520823	141529201	0	37.5814	37.7445	chr8	141520823	141529201	0	37.5814	46.9579	chr8	141520823	141529201	-0.0329529	37.5814	29.4553
chr8	141598737	141625663	AGO2	chr8	141598736	141625663	-1.74019	36.8664	10.7271	chr8	141598736	141625663	-0.837522	36.8664	22.9248	chr8	141598736	141625663	-2.69501	36.8664	4.64054
chr8	142126619	142138345	DENND3	chr8	142126618	142138345	0.399265	23.4353	35.1426	chr8	142126618	142138345	0.646933	23.4353	47.5269	chr8	142126618	142138345	0.544702	23.4353	33.5516
chr8	142157041	142175407	DENND3	chr8	142157040	142175407	-0.259749	36.2198	29.2342	chr8	142157040	142175407	0.447644	36.2198	61.8209	chr8	142157040	142175407	0	36.2198	32.5215
chr8	143750410	143763774	PSCA	chr8	143750409	143763774	1.27501	23.491	64.1322	chr8	143750409	143763774	0.560499	23.491	44.6005	chr8	143750409	143763774	0	23.491	21.2385
chr8	143780548	143782276	LY6K	chr8	143780547	143782276	0.740294	82.2068	161.967	chr8	143780547	143782276	1.05736	82.2068	229.796	chr8	143780547	143782276	-1.23317	82.2068	26.0699
chr8	144346738	144374052	MINCR	chr8	144346737	144374052	0.678027	7.72302	14.2324	chr8	144346737	144374052	1.24816	7.72302	24.0524	chr8	144346737	144374052	0.19379	7.72302	8.81287
chr8	144590920	144636235	ZC3H3	chr8	144590919	144636235	0.704675	7.61307	13.9527	chr8	144590919	144636235	0.105585	7.61307	10.5147	chr8	144590919	144636235	-0.593508	7.61307	4.04312
chr8	144678978	144700589	PYCRL	chr8	144678977	144700589	0.0512865	18.0443	20.9495	chr8	144678977	144700589	0.548922	18.0443	33.6706	chr8	144678977	144700589	-0.0116538	18.0443	14.5044
chr8	144897196	144923143	PUF60	chr8	144897195	144923143	0.111268	9.60333	11.8624	chr8	144897195	144923143	0.741762	9.60333	20.8948	chr8	144897195	144923143	-0.0345873	9.60333	7.42339
chr8	145014935	145041042	PLEC	chr8	145014934	145041042	-0.421075	67.4832	49.9327	chr8	145014934	145041042	-0.310098	67.4832	61.4172	chr8	145014934	145041042	0	67.4832	59.6483
chr8	145150070	145159702	SHARPIN	chr8	145150069	145159702	0.458711	19.0042	30.3443	chr8	145150069	145159702	1.00194	19.0042	50.3278	chr8	145150069	145159702	0.391332	19.0042	25.0456
chr8	145634102	145653826	SLC39A4	chr8	145634101	145653826	1.74583	7.11465	28.109	chr8	145634101	145653826	2.32374	7.11465	47.7752	chr8	145634101	145653826	0.874997	7.11465	13.3
chr8	145733607	145754831	LRRC14	chr8	145733606	145754831	1.30468	7.88335	22.7026	chr8	145733606	145754831	1.882	7.88335	38.5662	chr8	145733606	145754831	1.3502	7.88335	20.2079
chr8	146011789	146030530	ZNF517	chr8	146011788	146030530	0.660615	22.3674	39.4474	chr8	146011788	146030530	0.826074	22.3674	50.4028	chr8	146011788	146030530	0.29479	22.3674	26.4494
chr9	418829	448590	KANK1	chr9	418828	448590	3.97	1.52642	31.0323	chr9	418828	448590	-0.714011	1.52642	0.838847	chr9	418828	448590	0	1.52642	1.53993
chr9	6664134	6682274	GLDC	chr9	6664133	6682274	0.687398	14.3808	26.3807	chr9	6664133	6682274	-1.05104	14.3808	7.29511	chr9	6664133	6682274	0.826794	14.3808	25.0674
chr9	8717939	8746037	PTPRD	chr9	8717938	8746037	3.67782	1.21657	20.9106	chr9	8717938	8746037	-0.683543	1.21657	0.655231	chr9	8717938	8746037	-0.163898	1.21657	0.70013
chr9	12775877	12785951	LURAP1L	chr9	12775876	12785951	-0.486448	58.0829	39.859	chr9	12775876	12785951	-2.04541	58.0829	15.2261	chr9	12775876	12785951	0.0752508	58.0829	58.3006
chr9	14314792	14323233	NFIB	chr9	14314791	14323233	0.257125	26.8535	36.864	chr9	14314791	14323233	-0.345095	26.8535	22.1669	chr9	14314791	14323233	1.67607	26.8535	84.6999
chr9	21549330	21560333	MIR31HG	chr9	21549329	21560333	-1.93717	53.6289	13.3502	chr9	21549329	21560333	-1.49934	53.6289	20.64	chr9	21549329	21560333	0.867517	53.6289	92.9165
chr9	21591286	21592495	MIR31HG	chr9	21591285	21592495	-0.920554	66.5401	29.765	chr9	21591285	21592495	-0.980663	66.5401	32.3796	chr9	21591285	21592495	2.37539	66.5401	365.194
chr9	21974463	21996203	CDKN2A	chr9	21974462	21996203	0	22.7164	24.5871	chr9	21974462	21996203	-2.25122	22.7164	5.11158	chr9	21974462	21996203	-8.23165	22.7164	0.0198874
chr9	26936948	26956843	IFT74	chr9	26936947	26956843	-1.4562	26.0437	9.03696	chr9	26936947	26956843	0	26.0437	32.2402	chr9	26936947	26956843	-0.815349	26.0437	12.0611
chr9	33132280	33167912	B4GALT1-AS1	chr9	33132279	33167912	-0.525889	22.8477	15.4192	chr9	33132279	33167912	-0.727922	22.8477	15.2466	chr9	33132279	33167912	0.799565	22.8477	37.3911
chr9	34125855	34159552	DCAF12	chr9	34125854	34159552	0.0634013	5.3258	6.48214	chr9	34125854	34159552	1.07338	5.3258	14.8348	chr9	34125854	34159552	0.234246	5.3258	6.30955
chr9	35096101	35112430	STOML2	chr9	35096100	35112430	-1.65616	43.3545	13.2329	chr9	35096100	35112430	-1.62961	43.3545	15.3334	chr9	35096100	35112430	-1.62969	43.3545	11.458
chr9	35470448	35491181	RUSC2	chr9	35470447	35491181	-0.639665	12.6474	7.52893	chr9	35470447	35491181	-0.551348	12.6474	9.11065	chr9	35470447	35491181	0.902175	12.6474	23.215
chr9	35646217	35665638	RMRP	chr9	35646216	35665638	-0.576252	28.2541	18.1706	chr9	35646216	35665638	-0.348454	28.2541	24.2413	chr9	35646216	35665638	-0.561819	28.2541	15.6725
chr9	37464747	37486579	ZBTB5	chr9	37464746	37486579	-0.651677	20.6429	12.4996	chr9	37464746	37486579	0.0666081	20.6429	27.4505	chr9	37464746	37486579	0.982054	20.6429	39.0874
chr9	37937524	38069931	SHB	chr9	37937523	38069931	-1.49587	22.6006	7.99509	chr9	37937523	38069931	-0.681755	22.6006	16.0375	chr9	37937523	38069931	-0.265288	22.6006	16.1354
chr9	73027947	73035738	KLF9	chr9	73027946	73035738	-2.29464	101.366	19.848	chr9	73027946	73035738	-1.41176	101.366	41.917	chr9	73027946	73035738	-0.713109	101.366	51.2582
chr9	73191792	73224610	KLF9	chr9	73191791	73224610	-3.69878	21.5996	1.55777	chr9	73191791	73224610	-3.16648	21.5996	2.58283	chr9	73191791	73224610	-4.46028	21.5996	0.73777
chr9	74754829	74764772	GDA	chr9	74754828	74764772	5.6762	0.949891	81.9849	chr9	74754828	74764772	0	0.949891	1.3553	chr9	74754828	74764772	0	0.949891	1.27181
chr9	74910114	74940514	LINC01504	chr9	74910113	74940514	0.68751	3.68406	7.11728	chr9	74910113	74940514	0	3.68406	4.27323	chr9	74910113	74940514	2.11207	3.68406	16.4161
chr9	75048548	75076848	TMC1	chr9	75048547	75076848	1.02254	2.86079	7.14897	chr9	75048547	75076848	1.48288	2.86079	11.1973	chr9	75048547	75076848	2.90661	2.86079	22.6529
chr9	75652991	75665806	ALDH1A1	chr9	75652990	75665806	-0.662262	3.0183	1.48341	chr9	75652990	75665806	-0.260011	3.0183	2.24108	chr9	75652990	75665806	4.23914	3.0183	64.8424
chr9	75746946	75767336	ANXA1	chr9	75746945	75767336	-0.395622	19.0145	13.6789	chr9	75746945	75767336	-0.123348	19.0145	18.824	chr9	75746945	75767336	0.653534	19.0145	28.88
chr9	81480619	81495553	LOC101927450	chr9	81480618	81495553	2.2073	4.78859	27.4372	chr9	81480618	81495553	1.39536	4.78859	17.8406	chr9	81480618	81495553	3.66654	4.78859	64.8487
chr9	86594615	86602013	RMI1	chr9	86594614	86602013	-0.0109512	59.8796	56.6333	chr9	86594614	86602013	-0.375569	59.8796	49.996	chr9	86594614	86602013	-0.268907	59.8796	40.4235
chr9	90327021	90341815	CTSL	chr9	90327020	90341815	-0.975781	66.5802	33.0252	chr9	90327020	90341815	-3.73842	66.5802	5.37594	chr9	90327020	90341815	-1.11259	66.5802	25.6297
chr9	91137327	91159605	NXNL2	chr9	91137326	91159605	0.900758	11.5281	24.5264	chr9	91137326	91159605	-0.465905	11.5281	8.8061	chr9	91137326	91159605	0.131106	11.5281	12.4643
chr9	91381388	91390605	MIR4289	chr9	91381387	91390605	-2.88193	11.8085	1.33059	chr9	91381387	91390605	-2.96321	11.8085	1.41411	chr9	91381387	91390605	2.15248	11.8085	54.2225
chr9	91913682	91934299	CKS2	chr9	91913681	91934299	-0.673893	35.7123	21.6728	chr9	91913681	91934299	-0.724211	35.7123	23.8174	chr9	91913681	91934299	-0.557885	35.7123	20.0846
chr9	93880643	93894632	LOC100129316	chr9	93880642	93894632	-3.46936	47.8411	4.05286	chr9	93880642	93894632	-1.41698	47.8411	19.5984	chr9	93880642	93894632	-4.59629	47.8411	1.46803
chr9	97401495	97413893	FBP1	chr9	97401494	97413893	3.39516	1.05203	17.4238	chr9	97401494	97413893	4.17917	1.05203	34.1587	chr9	97401494	97413893	0.882433	1.05203	2.67639
chr9	97545126	97562829	MIR2278	chr9	97545125	97562829	0.883105	5.33536	11.954	chr9	97545125	97562829	2.04792	5.33536	30.4665	chr9	97545125	97562829	1.89639	5.33536	20.759
chr9	97649774	97663009	MIR2278	chr9	97649773	97663009	-0.747528	10.5347	5.58528	chr9	97649773	97663009	-0.203586	10.5347	9.30304	chr9	97649773	97663009	2.7956	10.5347	74.1364
chr9	97676328	97708481	MIR2278	chr9	97676327	97708481	-0.0543695	22.4381	20.9472	chr9	97676327	97708481	0.559792	22.4381	41.2821	chr9	97676327	97708481	2.04145	22.4381	86.9579
chr9	100452142	100484597	XPA	chr9	100452141	100484597	1.53047	3.74183	12.8643	chr9	100452141	100484597	1.70074	3.74183	16.4917	chr9	100452141	100484597	0.371397	3.74183	5.00234
chr9	104116465	104161723	BAAT	chr9	104116464	104161723	-1.12735	4.87969	2.04362	chr9	104116464	104161723	0	4.87969	5.86279	chr9	104116464	104161723	1.63224	4.87969	14.9533
chr9	109975575	109985753	RAD23B	chr9	109975574	109985753	-1.48716	10.9146	3.36844	chr9	109975574	109985753	1.28816	10.9146	36.4067	chr9	109975574	109985753	-1.59866	10.9146	2.59109
chr9	110489496	110513062	KLF4	chr9	110489495	110513062	-2.6681	35.4997	5.35588	chr9	110489495	110513062	-1.56837	35.4997	13.181	chr9	110489495	110513062	-3.5173	35.4997	2.45385
chr9	111850226	111882994	TMEM245	chr9	111850225	111882994	-1.0015	12.2164	5.76419	chr9	111850225	111882994	1.11493	12.2164	33.6752	chr9	111850225	111882994	0.358992	12.2164	15.1276
chr9	113663466	113682774	LPAR1	chr9	113663465	113682774	-4.7664	31.7972	1.05099	chr9	113663465	113682774	-4.02366	31.7972	2.04051	chr9	113663465	113682774	-0.095252	31.7972	24.5587
chr9	114774379	114791195	MIR4668	chr9	114774378	114791195	0	13.5605	14.925	chr9	114774378	114791195	1.01351	13.5605	35.7607	chr9	114774378	114791195	0	13.5605	11.9875
chr9	114803572	114836863	SUSD1	chr9	114803571	114836863	-1.24418	42.0316	17.4496	chr9	114803571	114836863	-0.629935	42.0316	30.4695	chr9	114803571	114836863	-1.98789	42.0316	8.84109
chr9	114874978	114889083	SUSD1	chr9	114874977	114889083	1.35336	1.30736	4.94833	chr9	114874977	114889083	2.26615	1.30736	10.5879	chr9	114874977	114889083	4.52108	1.30736	38.0617
chr9	115095343	115122780	MIR3134	chr9	115095342	115122780	0.531787	5.26221	8.96888	chr9	115095342	115122780	1.3012	5.26221	17.39	chr9	115095342	115122780	1.19494	5.26221	12.2362
chr9	116160633	116173574	ALAD	chr9	116160632	116173574	-0.895788	23.7723	11.9283	chr9	116160632	116173574	0.0519045	23.7723	31.8037	chr9	116160632	116173574	-0.167079	23.7723	16.9381
chr9	116355856	116395233	RGS3	chr9	116355855	116395233	-2.07963	31.4805	7.27018	chr9	116355855	116395233	-1.77938	31.4805	10.2039	chr9	116355855	116395233	-3.05165	31.4805	3.10187
chr9	118706244	118736014	LINC00474	chr9	118706243	118736014	-1.05818	11.1954	5.03378	chr9	118706243	118736014	-2.78073	11.1954	1.69203	chr9	118706243	118736014	1.28941	11.1954	26.5377
chr9	123382223	123413282	CDK5RAP2	chr9	123382222	123413282	-0.167948	2.17223	1.62265	chr9	123382222	123413282	0.719202	2.17223	5.10491	chr9	123382222	123413282	3.16906	2.17223	20.9644
chr9	123630459	123655760	PHF19	chr9	123630458	123655760	0.182315	11.3773	14.6552	chr9	123630458	123655760	1.0583	11.3773	30.591	chr9	123630458	123655760	0.9031	11.3773	20.8009
chr9	123677011	123698922	TRAF1	chr9	123677010	123698922	-0.984701	13.5276	6.36596	chr9	123677010	123698922	0.418817	13.5276	23.3519	chr9	123677010	123698922	-1.0024	13.5276	5.33757
chr9	123963322	123985694	RAB14	chr9	123963321	123985694	0.432922	5.22715	8.44512	chr9	123963321	123985694	1.34072	5.22715	18.0122	chr9	123963321	123985694	0	5.22715	3.96659
chr9	124020057	124061511	GSN-AS1	chr9	124020056	124061511	-0.662477	24.1743	14.9227	chr9	124020056	124061511	0	24.1743	27.4791	chr9	124020056	124061511	-1.00045	24.1743	10.0727
chr9	124113453	124133021	STOM	chr9	124113452	124133021	-1.0683	38.0174	17.5298	chr9	124113452	124133021	-0.845191	38.0174	23.3103	chr9	124113452	124133021	-1.94617	38.0174	8.04802
chr9	124725439	124735844	TTLL11	chr9	124725438	124735844	0	1.33997	1.16261	chr9	124725438	124735844	4.02299	1.33997	38.5283	chr9	124725438	124735844	0	1.33997	1.61007
chr9	127004811	127030288	NEK6	chr9	127004810	127030288	-0.485569	23.5332	16.1732	chr9	127004810	127030288	0.242626	23.5332	34.9785	chr9	127004810	127030288	0.389852	23.5332	29.3122
chr9	127047738	127071958	NEK6	chr9	127047737	127071958	-0.978277	30.5299	14.987	chr9	127047737	127071958	-0.314188	30.5299	27.1005	chr9	127047737	127071958	-0.225015	30.5299	21.6758
chr9	127573435	127581845	OLFML2A	chr9	127573434	127581845	2.51503	8.55634	60.6236	chr9	127573434	127581845	2.01555	8.55634	48.9013	chr9	127573434	127581845	0.573946	8.55634	13.7382
chr9	127596559	127632041	WDR38	chr9	127596558	127632041	0.897194	10.8637	22.6398	chr9	127596558	127632041	0.915271	10.8637	26.1245	chr9	127596558	127632041	0	10.8637	9.91583
chr9	129883904	129896703	ANGPTL2	chr9	129883903	129896703	-3.45002	66.4152	5.76682	chr9	129883903	129896703	-2.13555	66.4152	16.576	chr9	129883903	129896703	-5.39485	66.4152	1.14005
chr9	130301611	130348188	FAM129B	chr9	130301610	130348188	-0.25833	46.884	39.0039	chr9	130301610	130348188	-0.5488	46.884	36.2946	chr9	130301610	130348188	-0.44717	46.884	29.3219
chr9	130477321	130502979	TOR2A	chr9	130477320	130502979	1.39133	8.69476	26.1561	chr9	130477320	130502979	0.101759	8.69476	12.2355	chr9	130477320	130502979	-0.720423	8.69476	4.11579
chr9	130548257	130566059	FPGS	chr9	130548256	130566059	0.70046	14.8054	27.392	chr9	130548256	130566059	0.745588	14.8054	32.2082	chr9	130548256	130566059	-0.0136155	14.8054	11.6515
chr9	130590276	130616985	ENG	chr9	130590275	130616985	-2.81138	41.8305	5.76303	chr9	130590275	130616985	-1.57794	41.8305	15.5645	chr9	130590275	130616985	-4.76128	41.8305	1.18575
chr9	130680861	130731024	DPM2	chr9	130680860	130731024	0.524196	14.9651	23.5459	chr9	130680860	130731024	0.427083	14.9651	25.0897	chr9	130680860	130731024	0.049987	14.9651	14.6397
chr9	130763383	130797610	FAM102A	chr9	130763382	130797610	1.29565	2.48368	7.46332	chr9	130763382	130797610	1.92332	2.48368	13.1248	chr9	130763382	130797610	2.96137	2.48368	20.3409
chr9	130829213	130861820	SLC25A25	chr9	130829212	130861820	-1.08066	49.024	22.8782	chr9	130829212	130861820	-1.08729	49.024	25.9231	chr9	130829212	130861820	-1.30681	49.024	16.7006
chr9	130906038	130923145	LCN2	chr9	130906037	130923145	3.46543	2.39253	34.7128	chr9	130906037	130923145	1.50308	2.39253	10.185	chr9	130906037	130923145	0.585454	2.39253	4.11952
chr9	130953334	130974658	DNM1	chr9	130953333	130974658	0.798743	6.18008	12.7425	chr9	130953333	130974658	1.07372	6.18008	17.5609	chr9	130953333	130974658	2.07823	6.18008	26.5912
chr9	131446040	131466177	SET	chr9	131446039	131466177	1.70166	11.9273	44.304	chr9	131446039	131466177	0.847834	11.9273	27.9763	chr9	131446039	131466177	0.755254	11.9273	19.8763
chr9	131629493	131693790	LRRC8A	chr9	131629492	131693790	0	9.66078	9.97059	chr9	131629492	131693790	0.438695	9.66078	16.4235	chr9	131629492	131693790	0.666689	9.66078	14.5468
chr9	131901613	131908980	PPP2R4	chr9	131901612	131908980	-1.53463	117.699	39.3773	chr9	131901612	131908980	-1.75129	117.699	38.4919	chr9	131901612	131908980	-0.430929	117.699	72.737
chr9	131929473	131946347	IER5L	chr9	131929472	131946347	0.151684	22.8163	28.4061	chr9	131929472	131946347	-0.278004	22.8163	20.2716	chr9	131929472	131946347	1.36926	22.8163	56.7978
chr9	132077731	132097376	C9orf106	chr9	132077730	132097376	0.977745	8.24222	18.9736	chr9	132077730	132097376	0.916494	8.24222	20.7299	chr9	132077730	132097376	1.48202	8.24222	23.1856
chr9	132168192	132185851	LINC00963	chr9	132168191	132185851	1.06865	17.0647	40.4658	chr9	132168191	132185851	-0.0403681	17.0647	17.6941	chr9	132168191	132185851	0.696413	17.0647	26.9988
chr9	132222890	132269669	LINC00963	chr9	132222889	132269669	0.484571	43.3739	64.8844	chr9	132222889	132269669	-0.866867	43.3739	26.8747	chr9	132222889	132269669	1.13199	43.3739	87.445
chr9	132312578	132332765	NTMT1	chr9	132312577	132332765	1.15871	6.03798	16.0506	chr9	132312577	132332765	-0.169339	6.03798	5.4063	chr9	132312577	132332765	2.85446	6.03798	44.6658
chr9	132359025	132389490	NTMT1	chr9	132359024	132389490	0	14.8082	14.4952	chr9	132359024	132389490	-0.233442	14.8082	13.6626	chr9	132359024	132389490	0.636799	14.8082	22.0969
chr9	132499984	132539902	PTGES	chr9	132499983	132539902	1.789	11.3241	43.474	chr9	132499983	132539902	0	11.3241	14.2036	chr9	132499983	132539902	-0.345455	11.3241	7.25152
chr9	132778584	132787936	FNBP1	chr9	132778583	132787936	2.80786	3.55874	33.6132	chr9	132778583	132787936	2.9859	3.55874	43.3226	chr9	132778583	132787936	0	3.55874	2.99328
chr9	132804433	132816880	FNBP1	chr9	132804432	132816880	0	21.5359	22.6939	chr9	132804432	132816880	0.0848594	21.5359	29.6699	chr9	132804432	132816880	-1.01644	21.5359	8.36228
chr9	133301831	133320972	ASS1	chr9	133301830	133320972	4.17193	1.22189	31.2107	chr9	133301830	133320972	0.401197	1.22189	2.63541	chr9	133301830	133320972	0	1.22189	0.982562
chr9	133699596	133736299	ABL1	chr9	133699595	133736299	-1.45593	54.6559	19.7343	chr9	133699595	133736299	-1.68903	54.6559	19.0915	chr9	133699595	133736299	-1.6432	54.6559	14.7927
chr9	134225345	134278655	PRRC2B	chr9	134225344	134278655	0.866325	7.49224	15.2622	chr9	134225344	134278655	0.505539	7.49224	13.5546	chr9	134225344	134278655	0	7.49224	6.49439
chr9	135978649	136010243	RALGDS	chr9	135978648	136010243	1.16815	9.92271	25.1611	chr9	135978648	136010243	0.589421	9.92271	19.2207	chr9	135978648	136010243	-1.67228	9.92271	2.43932
chr9	136196033	136242992	SNORD36C	chr9	136196032	136242992	0.220389	14.7506	18.8566	chr9	136196032	136242992	0.117497	14.7506	20.0157	chr9	136196032	136242992	-0.548873	14.7506	8.33026
chr9	136809604	136839705	VAV2	chr9	136809603	136839705	2.85103	4.07928	34.9472	chr9	136809603	136839705	0.174166	4.07928	6.26555	chr9	136809603	136839705	-1.53758	4.07928	1.02341
chr9	137029009	137037598	RNU6ATAC	chr9	137029008	137037598	0.302866	26.9668	38.163	chr9	137029008	137037598	0.180585	26.9668	39.9862	chr9	137029008	137037598	-0.567584	26.9668	14.2572
chr9	137249173	137265314	RXRA	chr9	137249172	137265314	3.3661	5.07142	64.0409	chr9	137249172	137265314	0.488172	5.07142	9.98697	chr9	137249172	137265314	0	5.07142	4.39283
chr9	137290540	137305744	RXRA	chr9	137290539	137305744	1.22771	13.6965	36.9307	chr9	137290539	137305744	0.485087	13.6965	25.2007	chr9	137290539	137305744	1.62564	13.6965	41.915
chr9	137313746	137348113	RXRA	chr9	137313745	137348113	1.00066	9.17444	20.7139	chr9	137313745	137348113	-0.506892	9.17444	6.88282	chr9	137313745	137348113	-1.65744	9.17444	2.28025
chr9	139414785	139473078	NALT1	chr9	139414784	139473078	1.7107	5.99533	22.0247	chr9	139414784	139473078	0.84838	5.99533	13.8222	chr9	139414784	139473078	0.294245	5.99533	7.14267
chr9	139519537	139591955	EGFL7	chr9	139519536	139591955	2.72816	1.32295	10.6031	chr9	139519536	139591955	2.09107	1.32295	7.77446	chr9	139519536	139591955	1.1945	1.32295	3.1703
chr9	139679929	139702908	CCDC183	chr9	139679928	139702908	1.0975	3.87553	10.1168	chr9	139679928	139702908	1.73532	3.87553	17.9146	chr9	139679928	139702908	0.943721	3.87553	7.86474
[truncated: 31 more rows]

## Sheet: Sheet2
Supplementary Figure 2: H3K27ac enrichment differences in 4 cell lines
The GFOLD value could be considered as a reliable log2 fold change
For example, GOLD_SPC-A1=log2(enrichment_SPC-A1/enrichment_NHLF)
Gene Name	RPKM_SPC-A1	RPKM_SCH-1153	RPKM_A549	RPKM_NHLF	GFOLD_SPC-A1	GFOLD_SCH-1153	GFOLD_A549
ISG15	47.5715	26.6095	9.87596	7.36284	2.48098	1.45268	0.41787
RNF223	20.6328	12.3888	3.7267	2.51643	2.72602	1.79972	0.455759
UBE2J2	18.4562	9.48565	1.60285	45.7878	-1.2668	-2.4001	-4.44718
SSU72	13.3685	15.2198	3.50818	29.8619	-1.10216	-1.1013	-2.75952
FAAP20	32.482	19.4114	13.1537	50.4567	-0.611249	-1.53559	-1.67925
SKI	2.79198	10.0138	0.753856	34.4658	-3.54111	-1.91394	-5.06223
TNFRSF14	23.8142	8.42994	2.38705	4.87539	2.11283	0.422209	-0.698395
ARHGEF16	18.3371	5.86236	1.72355	1.42652	3.39111	1.55413	0.174693
MIR551A	41.5396	3.39401	3.19376	4.87535	2.84202	-0.527218	-0.19756
HES2	14.741	4.77089	1.99004	2.58574	2.27696	0.45524	0
THAP3	17.0283	12.0806	2.60764	17.6201	0	-0.67716	-2.43821
VAMP3	30.4164	2.26478	7.42244	16.1378	0.763611	-2.91365	-0.81973
ERRFI1	18.6881	17.9897	18.358	17.3644	0	-0.0944494	0.164227
ERRFI1	6.07056	27.9027	19.4438	13.4587	-1.06339	0.700577	0.580473
LOC102724539	7.48497	16.6619	14.8984	4.22852	0.557597	1.52713	1.76866
ENO1	20.7442	25.5201	42.4159	13.2137	0.496157	0.606803	1.74604
SLC2A5	23.0008	5.05713	1.13676	3.52142	2.42583	0.0414769	-1.14512
SPSB1	18.0259	22.5051	15.2432	21.1978	-0.187168	-0.0546385	-0.204132
PGD	38.5159	46.1078	348.549	125.85	-1.53119	-1.45639	1.44958
MIIP	14.5017	13.7797	2.04602	8.01952	0.682145	0.41888	-1.62437
MIR7846	7.09988	3.4983	0.516044	14.7416	-0.996835	-2.18989	-4.41066
MIR6730	7.58741	11.5024	55.2936	11.6327	-0.47919	-0.06877	2.25273
C1orf195	3.56816	9.20008	15.576	13.7334	-1.88384	-0.713928	0.259914
UQCRHL	34.9271	26.8234	33.6602	10.4489	1.56364	0.993085	1.7257
SPEN	52.763	37.8273	28.3186	35.7532	0.418221	-0.0488262	-0.054403
EPHA2	33.1447	23.2515	26.1083	12.9646	1.23441	0.533447	1.1054
SZRD1	18.5687	7.67139	16.0889	23.4533	-0.282441	-1.73208	-0.263555
CROCC	28.9343	23.0464	14.006	29.0547	0	-0.476827	-0.779339
IFFO2	118.364	194.452	232.265	40.0356	1.24121	1.77053	2.43159
CDA	51.284	18.5533	26.3982	9.30764	2.18617	0.524543	1.43877
ECE1	18.7543	21.9277	17.738	60.3947	-1.62938	-1.58998	-1.47777
ECE1	17.8091	21.843	10.3604	30.7449	-0.764118	-0.657086	-1.31514
MIR4684	10.8371	32.5603	38.2364	8.49291	0.0644428	1.46984	2.10619
LUZP1	24.8903	22.045	18.6574	10.4773	1.08798	0.723442	0.885404
ID3	18.8461	7.97723	55.2263	45.3409	-1.18865	-2.59034	0.340706
LYPLA2	21.5403	19.3687	11.9082	18.6455	0.0497221	-0.0604989	-0.346032
SRSF10	21.6328	21.124	10.65	15.894	0.275412	0.0512472	-0.264429
STPG1	7.78835	15.7076	9.65519	4.7779	0.45751	1.28414	0.981193
RSRP1	13.2739	11.7619	6.91808	17.6459	-0.358575	-0.717748	-1.06398
TRNP1	21.1638	20.1531	47.2249	13.0513	0.508865	0.248287	1.88527
ATPIF1	13.6385	13.7954	6.9327	13.6641	0	-0.0946178	-0.666066
LAPTM5	3.12299	20.0002	2.11	7.73368	-1.17591	0.979861	-1.48902
COL16A1	23.9984	17.3186	13.3845	24.6746	0	-0.640384	-0.59804
PTP4A2	39.1727	26.8318	34.5109	28.1706	0.346819	-0.214991	0.377725
MTMR9LP	11.5616	9.20065	6.40275	27.624	-1.20477	-1.71532	-1.81533
KIAA1522	24.4363	11.6525	17.3201	7.17913	1.61862	0.359034	1.33666
TRAPPC3	12.9699	14.1071	10.5182	26.8885	-1.029	-1.09428	-1.10458
STK40	10.9474	15.5482	15.6309	34.4624	-1.6236	-1.30617	-0.888339
MIR6732	23.3633	15.0031	29.3174	25.6174	-0.0877701	-0.909282	0.275691
FHL3	21.9895	20.1438	8.11121	31.1973	-0.460332	-0.771929	-1.65677
NFYC-AS1	15.8132	20.6207	7.32532	14.671	0	0.11339	-0.660634
CTPS1	21.4737	5.7387	18.2934	4.5151	2.06063	0	2.0448
EDN2	30.2733	18.2953	6.94078	3.2001	2.93101	2.01436	1.01101
EBNA1BP2	40.651	38.8842	27.0412	36.1808	0	0	-0.103448
CDC20	23.0946	23.3362	19.9123	18.4054	0.174831	0.000360147	0.172754
MIR6079	7.35746	30.2157	2.74637	7.57772	0	1.54609	-1.01474
KIF2C	14.4328	15.5563	8.29783	10.444	0.296388	0.215379	-0.0204109
BTBD19	19.5489	16.6246	12.2288	28.3075	-0.523025	-0.942494	-0.973815
TRABD2B	14.9113	3.14483	0.63881	1.10673	3.38527	0.944026	-0.232178
CDKN2C	56.6295	46.6955	33.0151	41.5687	0.318159	0	-0.0677327
OSBPL9	13.2704	57.1551	15.9586	15.1216	0	1.45204	0
SLC1A7	10.6116	22.9118	7.28562	28.2922	-1.37575	-0.457399	-1.68345
LRP8	200.872	163.552	96.5036	79.9797	1.09725	0.609979	0.244283
ACOT11	3.34834	17.937	1.94718	3.05637	0	2.07691	-0.192082
MIR4422	23.0161	52.7568	29.4424	50.6383	-1.06393	-0.0606521	-0.484606
MIR4422	33.6444	25.0445	6.98624	90.8875	-1.37485	-1.97918	-3.34727
TACSTD2	39.3424	36.4927	2.53602	9.57182	1.8164	1.51881	-1.49907
JUN	16.4914	32.4855	4.41231	19.8964	-0.234102	0.395583	-1.89051
LINC01135	46.2818	56.5656	25.0391	28.2849	0.533454	0.634571	0
HSD52	20.9125	48.8954	30.0566	28.9371	-0.395336	0.410905	0.107833
NFIA-AS1	3.40279	3.05134	35.43	4.01079	0	-0.281689	3.00377
USP1	180.126	186.179	89.2614	170.554	0	0	-0.607749
ROR1	4.77947	14.9298	18.6637	2.15023	0.862112	2.32127	3.04857
LEPROT	23.0335	43.1562	16.7352	15.4778	0.391748	1.11118	0.14003
LOC101927139	4.79651	1.8458	43.1994	1.16823	1.4651	0	4.86033
PDE4B	21.8709	10.1113	70.0385	16.5728	0.178999	-0.753664	2.07898
SGIP1	4.45535	12.6421	0.638146	39.5903	-3.11114	-1.80731	-5.54977
GADD45A	13.0972	24.4635	15.9659	17.5345	-0.326837	0.113025	0
ANKRD13C	159.034	385.45	45.4539	285.527	-0.730321	0.0495732	-2.25181
ST6GALNAC5	2.95368	25.7405	0.56553	2.14765	0.0577115	3.00642	-1.27359
BCL10	21.9644	25.4431	5.34652	26.5982	-0.257149	-0.232454	-2.05376
CYR61	30.635	53.8745	18.6046	49.1075	-0.651473	-0.0265679	-1.14091
LINC01364	8.15199	13.2446	34.1725	2.39763	1.30339	1.81702	3.59293
LRRC8D	13.8822	4.54722	7.74378	8.04881	0.623678	-0.926011	0
GEMIN8P4	33.7585	19.2138	59.9377	29.2514	0.04137	-0.709873	1.08681
CDC7	4.61302	4.41383	1.42792	28.0995	-2.5498	-2.79352	-3.94271
TGFBR3	32.4904	2.75841	4.41487	14.4768	0.990408	-2.44935	-1.3684
BCAR3	39.8504	31.9634	30.639	17.4767	1.05999	0.552416	0.895255
ABCA4	4.9402	27.3528	6.34943	5.43007	0	1.91887	0.202775
ARHGAP29	19.0569	19.1814	2.80441	6.1926	1.421	1.24145	-0.779019
ABCD3	29.3562	40.7674	15.307	22.6966	0.159725	0.445852	-0.20807
MIR378G	57.3703	29.3184	1.24641	30.5308	0.745625	-0.164639	-4.13781
MIR548AA1	29.4739	1.92861	0.967046	10.9587	1.23851	-2.54211	-3.05692
AKNAD1	14.8461	32.7039	2.29761	52.5687	-1.77024	-0.82502	-4.13486
TMEM167B	14.8813	17.3663	6.89434	21.7925	-0.509586	-0.473935	-1.38317
PSRC1	18.9909	38.9067	23.7958	17.9861	0	0.702481	0.390218
EPS8L3	13.1695	24.0994	29.0502	3.10322	1.71827	2.4034	3.07796
AHCYL1	11.7641	19.8991	24.114	9.90117	0.0823663	0.653977	1.33594
LOC440600	35.7353	29.2675	20.7381	20.4894	0.628773	0.150109	0.051697
CTTNBP2NL	45.095	39.7306	10.422	52.0164	-0.148136	-0.515714	-2.00442
ST7L	30.7281	40.9458	15.7043	42.4751	-0.413954	-0.187842	-1.14648
LOC101929147	39.1004	64.4249	11.7469	48.6835	-0.227881	0.0413015	-1.70365
PDE4DIP	41.7174	27.7849	3.31915	62.9771	-0.538486	-1.30539	-3.85722
SEC22B	54.2736	38.3556	5.18677	115.603	-1.02502	-1.70431	-4.05934
TXNIP	21.5863	21.6257	1.32085	18.3858	0.0590592	0	-3.3726
SF3B4	11.8855	20.8609	22.4429	13.7156	-0.114275	0.238557	0.747396
PLEKHO1	3.81402	30.1068	1.77593	36.8258	-3.17151	-0.41617	-3.96375
CIART	12.662	30.7293	6.03891	27.28	-1.01795	0	-1.83085
MIR4257	32.4015	25.016	16.7362	35.2009	-0.107399	-0.666264	-0.834146
MCL1	17.3633	22.1866	14.6779	37.702	-1.07337	-0.907389	-1.0865
CDC42SE1	22.7655	25.5522	34.1328	38.52	-0.721448	-0.741596	0
VPS72	48.146	57.5311	18.4583	24.0912	0.767831	0.836186	-0.00179772
MIR554	47.7918	45.9941	41.4391	14.9444	1.43162	1.1869	1.43895
THEM4	47.1811	50.9334	10.5542	20.9592	0.979051	0.9006	-0.641514
S100A10	80.1288	73.1921	82.2593	34.9804	1.06706	0.747476	1.32078
S100A11	43.5496	33.6139	51.9538	30.0324	0.378907	0	0.848485
S100A3	39.1751	52.7686	46.8361	33.5427	0.118336	0.360154	0.591995
S100A14	24.9102	20.2986	19.4535	22.8042	0.0002321	-0.314887	0
CREB3L4	31.924	26.0595	16.5845	17.4665	0.7439	0.261485	0.0100207
MIR4258	31.8461	33.1347	40.3994	34.9662	-0.114396	-0.244116	0.314771
DCST1	18.3482	16.8646	9.52234	2.97739	2.35564	2.04503	1.62109
SLC50A1	46.0359	40.1313	23.7982	31.5865	0.372699	0	-0.0953108
GBAP1	364.3	90.6437	40.6051	66.9633	2.18927	0	-0.300921
FAM189B	16.1027	18.3628	9.87541	14.1903	0.0217868	0.0223813	-0.221338
ASH1L	30.6325	34.947	14.3903	20.3967	0.39923	0.400481	-0.169954
KIAA0907	34.2504	48.9973	21.8691	22.1478	0.396257	0.725402	0
ARHGEF2	15.6539	30.7865	11.9399	27.6072	-0.77707	0	-0.93894
UBQLN4	6.83494	14.9025	7.4383	5.06443	0.212166	1.15172	0.546207
LMNA	86.8555	70.1814	58.0332	109.278	-0.336112	-0.82996	-0.695279
MEF2D	95.9116	93.3904	76.9815	103.299	-0.0779917	-0.302889	-0.171547
MRPL24	49.7493	46.2517	52.0708	61.552	-0.289215	-0.580655	-0.00221237
KIRREL	22.2718	39.2948	32.3302	44.4445	-0.968191	-0.338889	-0.210369
IFI16	6.87441	11.9302	0.781381	38.538	-2.41655	-1.81496	-5.13746
TAGLN2	17.5095	17.6936	8.37292	18.0042	-0.0206495	-0.192445	-0.857018
DCAF8	27.9838	53.1725	18.0853	50.8724	-0.766175	-0.0320287	-1.1546
CD244	1.39994	52.6101	6.50136	1.03024	0	4.81161	2.18909
PPOX	22.5431	19.678	10.0583	29.8744	-0.368724	-0.749917	-1.29787
CFAP126	13.232	25.1821	14.3206	17.4248	-0.330597	0.190615	0
MGST3	33.4581	13.8808	10.6614	24.8154	0.267853	-0.940816	-0.903114
MPC2	13.2165	14.2479	28.362	17.1519	-0.291504	-0.369104	0.771349
ATP1B1	49.9855	51.5715	85.0681	53.6851	-0.0603838	-0.201891	0.749792
LOC101928650	5.99343	7.38946	3.65623	19.4376	-1.64979	-1.53476	-2.11993
VAMP4	7.57455	23.3577	6.966	42.6359	-2.41298	-0.991765	-2.29059
C1orf105	21.0453	30.0467	40.3894	8.96041	0.999679	1.32576	2.15789
TNFSF18	8.81968	17.3132	13.7262	22.0278	-1.26684	-0.485591	-0.408135
CACYBP	28.0001	37.7964	24.5262	46.9531	-0.67648	-0.431856	-0.63859
RASAL2	9.95857	32.5738	7.2254	5.95142	0.420232	1.94788	0.159125
C1orf220	32.9698	57.5406	9.91173	13.7482	0.993436	1.61026	-0.0441126
IER5	19.4829	15.1721	24.1086	24.425	-0.306806	-0.852667	0.0883164
LINC01344	1.7238	14.0176	0.612436	1.03395	0.285447	3.13355	-0.1083
LAMC2	7.23626	55.0476	30.0498	3.45042	0.543518	3.29471	2.82292
RGS1	3.42208	18.463	2.73094	22.6686	-2.6564	-0.434328	-2.73165
LINC00862	3.8314	8.22009	38.9754	4.47097	-0.0801472	0.465117	3.12149
ZNF281	11.7418	19.3264	11.1859	13.4793	-0.0978407	0.144276	0
C1orf106	101.729	15.1493	224.723	1.39486	5.30326	2.3613	6.66456
PKP1	6.94065	35.2459	5.44404	3.07464	0.895078	3.05609	0.753417
PHLDA3	39.9959	23.6496	18.9104	27.7343	0.4271	-0.402999	-0.316023
MIR5191	34.2515	40.7408	25.0454	55.9232	-0.65381	-0.590587	-0.874968
ELF3	29.0086	14.1009	34.5438	1.60009	3.9329	2.70302	4.40219
GPR37L1	82.3699	13.0687	34.5143	1.26012	5.45252	2.6046	4.41342
PPP1R12B	17.2162	5.5239	6.42721	29.9551	-0.746728	-2.55107	-1.91967
ATP2B4	10.1483	15.1566	2.58091	44.5666	-2.10334	-1.71417	-3.79859
PPP1R15B	69.3852	19.703	27.8573	19.489	1.69831	-0.121911	0.593899
MDM4	30.794	17.7471	15.9455	11.786	1.20196	0.214845	0.461735
TMCC2	42.1516	38.6197	75.2701	22.2104	0.786501	0.470999	1.84052
RASSF5	9.67009	13.4084	2.01583	6.33732	0.425275	0.709075	-1.3003
MAPKAPK2	10.6766	15.6104	9.60041	20.5948	-0.914218	-0.554869	-0.841495
IL24	30.21	16.2056	3.21963	41.514	-0.417909	-1.49586	-3.35664
C1orf116	46.2114	40.2278	24.6898	6.36282	2.68486	2.29624	1.99541
CD55	12.6346	23.3526	4.13243	1.36475	2.71818	3.41728	1.30852
CD55	24.557	25.0147	4.6089	7.78258	1.44717	1.28488	-0.388009
CD46	48.611	12.5976	10.1157	9.62131	2.10598	0	0.0410059
HHAT	26.4628	31.2585	36.0959	18.6273	0.319455	0.37107	0.982682
ATF3	66.1112	34.6186	5.11908	32.7411	0.835578	-0.0117212	-2.2968
ATF3	54.3953	27.1416	3.31914	22.5724	1.09695	0	-2.39036
PTPN14	11.0881	15.5987	5.13247	11.3479	0	0.143665	-0.874332
PTPN14	229.231	215.772	111.257	189.533	0.0886994	0	-0.434882
TGFB2-AS1	22.9903	38.8567	64.4875	15.6276	0.352419	0.922952	2.06015
TGFB2-OT1	34.4289	28.3167	47.0228	18.3581	0.777291	0.305736	1.4437
TLR5	3.64731	198.131	1.4143	68.1	-3.87765	1.08841	-4.67313
CAPN2	29.1292	42.3667	51.0827	34.9945	-0.250864	0	0.660353
TP53BP2	20.8257	16.0254	7.18241	26.0789	-0.276574	-0.83824	-1.56956
ENAH	7.33029	20.7022	8.65451	5.18234	0.275647	1.58947	0.72833
ITPKB-IT1	5.85101	5.95997	0.967535	43.2344	-2.83395	-2.98877	-5.07243
GJC2	28.4542	14.7552	3.41555	22.5101	0.20891	-0.751268	-2.4172
RHOU	16.8211	2.35971	20.3252	1.63817	2.96221	0	3.45166
GALNT2	60.9928	35.0896	25.7141	24.1521	1.19759	0.209164	0.16158
GALNT2	27.6522	23.77	14.4501	21.682	0.222302	-0.0135215	-0.318274
C1orf198	27.8441	7.76806	2.85174	22.6868	0.140971	-1.65077	-2.63965
MIR4427	39.7374	1.71182	10.5199	0.595006	5.30603	0.559998	3.60188
LINC01354	26.449	12.2421	4.61441	22.0861	0.144757	-1.00692	-1.98675
LINC01132	39.3558	37.2715	14.9776	92.7099	-1.19589	-1.4587	-2.33927
LOC101927851	11.6872	40.5472	7.25907	10.5025	0	1.49003	-0.0996694
LOC101927851	32.3673	58.7739	47.9369	52.3202	-0.685541	-0.0140747	0
SNORA14B	5.62526	18.3509	8.96413	8.94321	-0.550176	0.650544	0.0115233
LYST	23.8507	45.4971	18.9073	13.1801	0.649598	1.39498	0.524854
COX20	194.689	178.676	202.102	140.432	0.285587	0	0.552267
EFCAB2	36.7503	31.9465	36.1148	36.3796	0	-0.327454	0.0683479
SMYD3	3.31115	22.4849	1.37115	4.65388	-0.260983	1.78554	-1.24982
ZNF672	31.1003	32.2506	18.743	41.441	-0.357207	-0.490855	-0.855275
IDI1	13.74	18.5386	10.5478	32.5665	-1.19244	-0.948507	-1.34066
LINC00702	2.91353	9.98207	1.12292	29.0181	-3.2435	-1.67672	-4.30892
LINC00704	4.30497	21.0733	22.1799	17.2788	-1.93912	0	0.435534
AKR1E2	2.36209	12.6347	6.67505	70.3802	-4.7443	-2.5839	-3.05367
AKR1C1	2.03543	1.16613	26.6058	4.51267	-0.978329	-1.94203	2.54054
AKR1C3	5.91388	1.55762	154.377	9.4648	-0.458747	-2.49655	3.96082
UCN3	2.57893	1.62492	54.8913	3.63459	-0.256711	-1.08938	3.83048
MIR3155B	7.62418	6.85564	3.57662	20.7944	-1.39758	-1.73345	-2.24006
LOC399715	6.08258	4.68351	58.1213	1.31401	1.70253	1.13291	5.18173
UPF2	9.77048	28.4825	12.2047	16.4206	-0.615295	0.393698	-0.0684101
PRPF18	0.718788	2.13634	2.66321	34.3521	-5.38839	-4.06907	-3.33474
FAM107B	10.84	9.94417	28.5012	22.9179	-0.997727	-1.30454	0.364942
NMT2	5.48079	18.744	4.12443	7.09026	-0.261936	1.02367	-0.438592
CUBN	0.749878	12.9564	0.827597	35.5548	-5.41137	-1.59636	-4.99521
VIM-AS1	10.4985	30.2604	17.5519	54.9335	-2.36119	-1.0299	-1.39979
STAM	10.2435	17.4315	8.62384	19.3453	-0.859447	-0.282617	-0.878114
ARL5B	12.354	24.7732	13.3291	33.8089	-1.38344	-0.572598	-1.04522
NEBL-AS1	7.61393	11.9389	36.4808	7.73427	0	0.221544	2.24319
NEBL-AS1	15.3062	34.7578	88.9622	21.284	-0.312334	0.275551	2.04116
MIR1915	10.0961	15.8786	89.1968	5.5092	0.517161	0.984094	3.88619
SKIDA1	40.1142	39.883	57.6654	28.7515	0.331391	0.133661	1.07127
KIAA1217	5.41853	16.3421	1.02868	9.48513	-0.711823	0.419869	-2.80452
SVIL	3.7106	10.8689	2.08233	4.70096	-0.209298	0.808209	-0.798072
ARHGAP12	11.0636	22.5708	40.9286	19.2836	-0.717104	0	1.13622
ITGB1	8.62193	12.4648	17.6165	18.081	-1.03062	-0.687562	0.0540395
NRP1	8.5396	37.3034	57.54	30.0902	-1.75583	0	1.01521
PARD3	8.68479	3.28429	90.2043	2.7903	1.23712	0	4.83735
PARD3	13.4253	41.5041	56.5509	22.7959	-0.668452	0.499991	1.35162
PARD3	2.53097	13.5556	9.9954	4.37014	-0.647045	1.22931	1.19125
HNRNPF	57.0314	65.3847	26.8916	43.0633	0.28977	0.298521	-0.42597
SYT15	11.2761	85.3149	17.5364	2.68652	1.71341	4.44878	2.56713
GPRIN2	32.4181	102.333	111.143	5.00755	2.40434	3.87614	4.4007
NPY4R	158.3	151.403	356.226	25.6169	2.43385	2.18104	3.82197
ERCC6-PGBD3	39.5537	6.72142	1.99398	6.82523	2.25469	0	-1.28469
NCOA4	19.1272	23.2411	5.79071	24.0429	-0.276238	-0.182599	-1.75161
LINC01468	46.4589	4.34796	57.7201	7.73834	2.29275	-0.781212	2.8222
MIR3924	41.389	72.4169	11.7086	14.8203	1.16831	1.78885	0
IPMK	19.8242	60.2248	5.47853	4.09837	1.8546	3.27247	0.188642
CISD1	35.4966	35.9881	10.7339	20.7483	0.598692	0.429193	-0.623184
SLC16A9	3.24754	34.018	0.810699	0.862109	1.17704	4.38852	0
ARID5B	23.532	10.2975	1.58573	22.7842	0	-1.31003	-3.54859
JMJD1C-AS1	54.6687	36.2183	9.71334	20.3731	1.21592	0.430327	-0.697947
REEP3	75.0991	38.0239	21.7957	21.8588	1.55748	0.382588	0
MYPN	74.2121	24.8651	61.1761	30.9235	1.06771	-0.384703	1.00181
HNRNPH3	319.318	348.865	172.715	215.449	0.399843	0.338535	-0.00999193
TET1	14.7517	29.2215	1.78389	2.20488	2.34497	3.14425	0
DDX50	193.56	319.757	75.6084	187.894	0	0.386102	-0.959983
DDX21	269.396	295.368	97.4489	175.798	0.417718	0.361334	-0.500054
LOC101928994	37.3627	38.8285	7.31983	2.48212	3.58539	3.4526	1.44108
HK1	18.7163	48.3545	3.97572	18.299	0	1.00082	-1.79091
TSPAN15	19.5407	27.5741	39.8173	1.11669	3.76277	4.07169	5.00752
TYSND1	48.811	44.6266	13.9398	12.2444	1.7802	1.46175	0.175468
LRRC20	20.3332	72.395	4.31871	3.65511	2.17177	3.81767	0.131729
ADAMTS14	4.48862	6.11004	0.746299	25.5858	-2.44164	-2.18541	-4.66321
C10orf54	100.976	91.6388	58.5253	51.2736	0.816861	0.487314	0.239855
PSAP	26.1883	48.3707	18.611	14.5162	0.706834	1.40499	0.426393
CHST3	27.1271	18.988	8.93916	10.3383	1.27132	0.567173	0
SPOCK2	35.5173	17.6441	5.65573	1.78277	4.02231	2.82368	1.58065
DDIT4	45.768	26.1596	65.3842	15.029	1.45595	0.458257	2.18759
DDIT4	45.2024	47.3892	30.8229	16.2694	1.3504	1.23014	1.0127
DNAJB12	32.2087	41.6517	15.676	30.315	0	0.0955481	-0.628507
MCU	21.1098	37.1122	25.919	3.69747	2.26627	2.89281	2.77887
MRPS16	45.3401	61.935	20.7753	22.8937	0.821043	1.08314	0
MYOZ1	160.905	257.887	60.9582	66.9508	0.986385	1.47997	0
SEC24C	190.587	259.058	98.1014	222.252	-0.117775	0	-0.834389
FUT11	24.1414	31.15	10.3124	15.2742	0.480305	0.659928	-0.240589
CAMK2G	29.4819	59.9405	24.495	26.7308	0.0170677	0.854218	0
VCL	21.2311	28.0127	9.95905	16.0642	0.249628	0.461535	-0.394164
ADK	21.7299	35.7823	7.6306	12.8464	0.586585	1.11904	-0.431995
VDAC2	33.0658	35.0772	24.7075	22.1049	0.44712	0.343491	0.239173
COMTD1	50.912	29.8412	17.4073	20.2036	1.13185	0.168551	0
LINC00856	8.80837	8.14976	18.2814	35.4974	-1.94993	-2.24283	-0.679877
ZMIZ1-AS1	28.5394	30.1982	40.3688	43.8826	-0.549175	-0.653389	0
ZMIZ1	32.2591	69.4907	50.3167	62.9477	-0.94358	-0.0269501	-0.0829497
ZCCHC24	2.53182	7.6144	1.5091	20.5795	-2.94383	-1.56197	-3.41624
PLAC9	1.33646	2.36776	0.71595	20.4197	-3.8481	-3.22221	-4.44756
ANXA11	48.2362	43.8688	51.1552	60.2906	-0.275479	-0.597688	0
GRID1-AS1	111.767	92.1727	214.54	7.08713	3.33432	2.86674	4.49282
AGAP11	16.0108	25.7196	4.76037	14.7065	0	0.475806	-1.32991
GLUD1	23.5257	33.7694	11.9449	50.5344	-1.04651	-0.713858	-1.78033
STAMBPL1	13.5874	37.5514	31.1709	38.2505	-1.43667	-0.165075	-0.0229893
ANKRD1	11.994	24.0651	27.7863	5.25972	0.920966	1.73964	2.35177
HECTD2-AS1	16.6886	24.6791	26.5644	17.5059	-0.00445391	0.155071	0.664998
PPP1R3C	2.43864	18.4873	7.81796	4.48718	-0.665341	1.57461	0.727576
MYOF	37.2175	62.837	72.8505	65.4493	-0.802368	-0.235828	0.271395
PDLIM1	9.95506	21.527	12.7258	15.4118	-0.593624	0.171004	-0.0182977
PGAM1	11.0552	31.11	7.30298	12.9913	-0.0823691	0.840741	-0.440453
CNNM1	5.43254	2.47649	22.2126	4.59865	0	-0.860676	2.21033
DNMBP	11.2682	10.5153	7.17522	23.4148	-1.00575	-1.28962	-1.42133
SCD	17.4475	10.7755	26.4394	14.378	0.136647	-0.545172	0.952817
LZTS2	16.6669	20.5724	14.1276	30.0549	-0.814728	-0.698481	-0.826524
KAZALD1	29.1306	31.9338	17.8849	27.9565	0	0	-0.388222
LDB1	20.6879	35.0307	14.5058	24.4304	-0.174683	0.17976	-0.457431
NFKB2	30.3613	21.9355	7.8976	12.3072	1.09927	0.439157	-0.283716
MIR146B	8.1115	16.6672	5.10521	8.11084	0	0.677946	-0.348372
TRIM8	7.31518	51.8384	4.1231	29.7742	-1.88617	0.411882	-2.43262
RPEL1	26.0848	35.0589	51.8285	5.92002	1.90876	2.1474	3.11714
CALHM3	4.06347	21.4812	1.01657	1.79133	0.763488	2.98542	-0.203054
SH3PXD2A-AS1	24.1502	8.64189	1.43391	39.2068	-0.650818	-2.30259	-4.36865
OBFC1	15.7288	39.2598	37.4968	21.8309	-0.362119	0.465278	0.801413
SFR1	24.3393	42.1018	64.522	31.1333	-0.275937	0.0818075	1.10376
LOC101927472	11.6426	3.79358	1.45099	61.164	-2.35138	-4.11556	-5.00144
ITPRIP	25.6474	22.5882	22.5728	53.6685	-1.03732	-1.40493	-0.995331
DUSP5	48.0319	26.6946	29.9599	22.04	1.01074	0	0.543745
DUSP5	72.0884	18.393	18.9533	18.0927	1.81628	-0.06609	0.0943045
PDCD4-AS1	11.7409	22.363	1.2548	1.1688	2.9362	3.67847	0
PDCD4-AS1	18.1208	20.0619	5.61231	5.29355	1.5551	1.51333	0.0661622
SNORA87	14.8094	27.7859	49.0031	9.70405	0.40351	1.1252	2.35022
AFAP1L2	2.98048	20.2613	6.5867	8.0301	-1.27043	0.92189	0
EIF3A	30.5066	37.811	13.6263	28.9739	0	0.0214165	-0.763685
PRDX3	14.0495	19.1623	9.13393	10.1597	0.279085	0.539043	0
MIR4681	30.4892	55.9046	47.2279	32.4599	-0.0118191	0.431418	0.590019
BAG3	14.1527	25.1566	22.2283	27.4526	-0.921358	-0.281464	-0.0504909
ATE1	15.1402	15.2214	30.5232	11.6346	0.165042	0	1.39463
TACC2	3.54884	16.5888	34.363	2.13213	0.299005	2.34608	3.80369
TACC2	7.81868	11.2924	60.78	12.8891	-0.552985	-0.212134	2.21387
TACC2	8.84272	13.3996	19.6365	23.8711	-1.3768	-0.96677	-0.0096368
BTBD16	24.6998	6.07738	1.72048	1.9057	3.33507	1.1174	0
PTPRE	6.66883	23.6232	1.24234	1.44359	1.77332	3.41338	0
PTPRE	25.6512	171.826	4.40015	10.6004	0.720926	3.28745	-0.46808
STK32C	17.1924	29.775	24.0445	8.82325	0.758073	1.36358	1.45793
PTDSS2	20.2168	23.9113	5.47492	12.3693	0.518899	0.572451	-0.827626
RASSF7	9.99566	10.9572	5.27253	6.08384	0.540801	0.484374	0
EPS8L2	28.9679	21.9996	33.5579	14.6758	0.795558	0.207508	1.22272
RPLP2	16.33	17.9381	19.6647	21.2415	-0.359704	-0.411297	0
MUC5AC	62.1677	41.0187	216.715	18.6076	1.37336	0.57957	3.39536
KCNQ1OT1	49.3369	5.3977	0.944187	3.11606	3.5407	0.142855	-1.00851
SLC22A18	35.1556	13.6784	9.33961	6.82414	2.16048	0.606132	0.454329
PHLDA2	61.7763	18.6783	13.7557	18.9829	1.50868	-0.0965751	-0.121374
PRKCDBP	375.214	97.2596	27.6517	246.294	0.438012	-1.42957	-2.76891
TAF10	34.1421	19.1984	18.5891	37.1489	-0.0692323	-1.08035	-0.714871
SNORA3B	14.8885	15.9082	11.7153	20.2246	-0.408172	-0.499268	-0.528387
IPO7	22.1977	19.5481	17.4047	20.9938	0	-0.221032	0
WEE1	28.8516	32.9561	10.1777	25.014	0.034428	0.0373703	-0.971295
LOC440028	21.3461	14.3379	7.01426	18.6934	0.0775894	-0.542478	-1.15643
SBF2	85.9588	11.3634	36.4236	47.814	0.696536	-2.17295	-0.102159
AMPD3	2.81038	2.14598	7.20523	24.4436	-3.04432	-3.60055	-1.4761
MRVI1	10.476	32.6145	6.15094	26.6624	-1.29661	0	-1.82371
ZBED5-AS1	14.572	10.8963	30.3929	24.5886	-0.713324	-1.31518	0.393787
MICAL2	19.49	26.7468	41.5379	47.998	-1.2881	-1.0197	0
MIR6124	18.6244	75.9103	19.9591	68.7847	-1.81528	0	-1.48409
TEAD1	39.9757	20.4855	48.737	40.4352	0	-1.1401	0.372889
ARNTL	16.5653	55.768	18.1865	42.7729	-1.31034	0.0557107	-0.948801
HPS5	48.3581	19.6304	14.9866	30.5456	0.488919	-0.730073	-0.701284
LDHA	19.6002	21.9632	47.4841	29.5574	-0.545709	-0.568203	0.767467
NAV2	10.3247	19.7347	2.51852	7.78952	0.177663	0.926806	-1.2217
NAV2	4.11199	4.42851	10.3464	8.31311	-0.950588	-1.02915	0.382381
PRMT3	22.2664	13.4801	19.0016	14.4508	0.455714	-0.2033	0.438967
CCDC34	45.0393	16.6612	72.0479	3.64967	3.30243	1.67611	4.19768
MIR8068	61.3685	12.5032	327.17	69.6513	0	-2.41633	2.18844
TCP11L1	33.2132	5.97265	37.6811	12.6882	1.2085	-1.16524	1.60618
HIPK3	58.7634	19.9643	23.1422	52.2065	0.0230804	-1.50198	-0.878559
C11orf91	43.239	17.9631	36.6679	54.4298	-0.277904	-1.71971	-0.289782
CD59	53.0847	12.5851	16.1305	61.2507	-0.169156	-2.4131	-1.64605
CAPRIN1	40.5887	38.205	37.8455	27.752	0.354692	0.0770293	0.465262
FJX1	19.2572	36.7848	4.87882	14.5617	0.179032	0.927191	-1.17796
CRY2	8.52453	23.5058	2.42732	50.3893	-2.48687	-1.22559	-3.97855
CREB3L1	13.7749	14.5028	5.93464	19.6149	-0.46931	-0.581399	-1.44648
ARHGAP1	8.47142	6.52607	6.60515	15.0028	-0.773619	-1.33208	-0.90293
PACSIN3	57.4674	18.2803	11.3329	12.5659	2.0005	0.153931	0
NR1H3	31.4492	16.1585	12.6899	14.9877	0.897502	0	0
SLC39A13	28.058	14.3396	7.20447	23.4632	0.128937	-0.85198	-1.42249
PTPMT1	29.3741	12.174	7.59315	12.048	1.13649	-0.106821	-0.372194
FNBP4	310.761	121.853	125.512	210.429	0.390695	-0.881537	-0.426779
NUP160	31.2269	14.2801	20.6893	16.7956	0.732765	-0.34177	0.349693
PTPRJ	20.5997	16.4015	17.7321	4.98815	1.86383	1.34572	1.86283
LOC101927120	5.96681	1.4058	80.5815	0.515165	2.16499	0	6.14644
TNKS1BP1	16.7715	14.1399	19.9301	28.9203	-0.73977	-1.1696	-0.268174
YPEL4	17.5102	16.7655	13.275	19.8787	-0.130528	-0.378982	-0.303399
OR4D9	9.1264	12.6071	18.5195	10.0045	-0.0489889	0	0.934619
DAGLA	39.9606	11.6629	7.54726	2.27905	3.80667	1.83848	1.61064
DKFZP434K028	24.1286	3.8054	14.5645	1.06046	4.03595	1.17446	3.52276
FADS2	30.1632	12.8132	35.295	26.3254	0.0504429	-1.1596	0.491667
FTH1	42.2041	1.84242	3.95091	1.29964	4.673	0	1.46211
AHNAK	62.7086	62.7746	73.4446	78.5188	-0.278738	-0.463301	0
MTA2	20.0549	18.6314	16.0989	19.9922	0	-0.237746	-0.0378818
SNORA57	14.1863	14.6693	13.6746	16.0313	-0.135307	-0.27355	0
WDR74	44.2924	47.8685	53.0115	63.3946	-0.470552	-0.545014	0
FKBP2	14.7516	22.4332	24.1016	20.9094	-0.444394	-0.0286272	0.273786
GPR137	19.2116	17.28	28.0809	20.4591	-0.00350232	-0.340844	0.496563
EHD1	17.5237	19.4574	29.671	48.352	-1.44854	-1.48407	-0.469913
ARL2	8.82182	12.781	9.78246	13.5925	-0.549789	-0.203754	-0.176048
MIR6751	24.9495	23.6152	16.9337	35.4872	-0.457423	-0.721934	-0.786393
CDC42EP2	31.0465	5.74735	6.95266	61.7114	-0.974151	-3.56579	-2.87938
SLC25A45	49.9943	29.3371	29.5505	32.7135	0.466284	-0.283488	0
MALAT1	95.5117	63.092	71.1472	104.405	-0.115609	-0.898504	-0.317479
LTBP3	22.3807	15.3349	18.6671	13.1606	0.629843	0	0.581796
CCDC85B	86.8404	76.3346	30.107	95.2117	-0.101378	-0.473154	-1.39341
C11orf68	196.448	160.853	88.2175	179.41	0	-0.292657	-0.74172
PACS1	15.5584	28.3479	54.3805	8.40676	0.662528	1.34169	2.6883
RIN1	32.2791	11.8913	7.82782	50.8791	-0.643604	-2.26127	-2.44325
RBM14-RBM4	180.804	305.54	85.2665	136.196	0.202352	0.772841	-0.31911
LRFN4	24.2168	36.3815	21.7925	7.46288	1.55457	1.954	1.61807
PC	43.0195	43.7876	42.5094	17.1157	1.1875	1.02436	1.38586
MIR6860	28.5991	33.1342	5.01293	1.86969	3.67281	3.69705	1.36951
KDM2A	14.4436	64.176	15.206	18.553	-0.204245	1.36814	0
KDM2A	105.613	502.884	120.87	191.963	-0.722089	0.98645	-0.298392
ADRBK1	10.1745	50.9294	7.6581	16.4011	-0.617855	1.29453	-0.795833
POLD4	17.7096	91.2038	71.8725	51.6015	-1.46982	0.484241	0.542544
RAD9A	25.556	80.6527	67.5661	15.4652	0.570713	2.04306	2.19216
RPS6KB2	10.8659	54.7067	8.05842	11.4209	0	1.79857	-0.066451
TMEM134	10.4312	40.6633	7.3654	4.85734	0.894175	2.67205	0.602135
GSTP1	14.6906	35.5565	9.08759	3.38974	1.8317	2.92048	1.34938
NDUFV1	8.69236	78.8828	3.64208	9.95446	0	2.50176	-0.953152
FAM86C2P	14.0215	76.7173	3.60972	16.8364	-0.102026	1.76135	-1.76926
MIR7113	24.803	196.654	27.084	16.4062	0.379315	3.18403	0.718943
CHKA	29.662	140.094	6.48095	2.87127	3.00163	5.05478	1.00982
KMT5B	48.9459	181.24	35.4285	34.0983	0.179644	1.88823	0
C11orf24	137.574	423.337	67.85	166.455	-0.157508	0.959527	-0.931444
LRP5	11.5797	56.2818	17.7665	3.92918	1.18092	3.27913	2.01443
LRP5	2.89301	353.2	107.808	30.4611	-2.86281	2.92303	1.6064
PPP6R3	80.8657	300.609	33.6585	48.9932	0.41887	2.13123	-0.0742997
IGHMBP2	86.662	382.015	43.9276	59.7335	0.235777	2.19531	0
TPCN2	6.84839	70.1929	2.13464	8.65855	-0.207213	2.62302	-1.61818
LOC338694	18.6374	54.7187	16.127	1.76483	3.05117	4.41803	3.05797
MYEOV	10.3868	69.316	3.86436	4.81277	0.69546	3.25439	0
LINC01488	16.5422	45.1912	8.32127	8.43512	0.69492	1.9605	0
LINC01488	37.1495	99.5676	8.70048	35.8873	0	1.09511	-1.67205
ORAOV1	13.2156	55.3188	7.74555	22.9916	-0.665031	0.868248	-1.18516
FADD	13.6916	13.3991	5.74234	5.96208	1.0191	0.79873	0
SHANK2-AS1	5.44134	15.652	0.747856	0.841672	2.26476	3.60313	0
ARHGEF17	26.6066	17.1052	11.9352	12.4162	0.910403	0.0809075	0
LOC101928580	7.62831	5.54123	52.2133	10.7227	-0.36926	-1.00871	2.30079
RPS3	22.7227	12.7014	10.058	4.52297	2.08396	1.0535	1.11779
SERPINH1	27.8011	47.1871	23.3376	76.8887	-1.4146	-0.842117	-1.43429
TSKU	71.839	32.2686	111.582	7.0555	3.07998	1.73471	3.93269
B3GNT6	2.9709	31.3018	3.20497	1.25975	0.800848	4.01918	1.11998
NARS2	1.60446	2.98707	1.21627	21.0304	-3.62761	-2.93107	-3.75805
SNORA70E	18.7464	10.77	6.32748	21.4742	-0.157761	-1.13894	-1.48546
CCDC81	38.9859	7.79677	15.7915	2.85022	3.46837	0.951711	2.37782
ME3	65.0218	23.7776	40.9211	15.3936	1.90834	0.264377	1.45432
PANX1	62.9342	30.8846	8.285	100.095	-0.631403	-1.83562	-3.27294
AMOTL1	69.8272	13.0925	11.223	3.60832	3.87354	1.26344	1.44115
CEP57	304.398	96.032	57.4664	259.961	0.0649147	-1.53359	-1.84144
MIR1260B	8.1749	9.98939	8.6577	49.7884	-2.55617	-2.45333	-2.24005
MIR1260B	30.0396	12.6259	8.83457	31.2253	-0.0296569	-1.45999	-1.55784
LOC100128386	46.5084	26.9402	11.3166	2.02611	4.05551	3.07828	2.22606
YAP1	260.002	63.5583	85.2384	117.832	0.955947	-0.965129	-0.134239
BIRC3	42.872	17.3428	27.7218	9.98166	1.85345	0.353233	1.43644
C11orf88	2.03327	14.6357	2.43343	6.34042	-1.48899	0.803006	-0.995967
PPP2R1B	24.2791	13.5803	2.30818	89.4953	-1.84017	-2.84965	-4.87531
NNMT	13.968	1.54079	28.9448	27.0092	-0.902675	-4.20028	0.180794
RBM7	177.068	141.75	107.173	358.815	-0.951296	-1.4532	-1.43555
PHLDB1	16.8397	7.43096	4.08244	78.558	-2.16858	-3.50618	-3.90915
H2AFX	28.177	12.9939	16.9684	29.2265	-0.00644188	-1.302	-0.509577
TRIM29	41.0568	0.95399	1.64345	0.930066	4.85624	0	0.392389
ARHGEF12	11.249	7.4133	7.11671	32.2992	-1.48072	-2.25977	-1.90293
MIR100HG	6.71295	8.05286	18.4479	35.2273	-2.35858	-2.28249	-0.686989
UBASH3B	9.45138	5.13276	12.8671	10.593	-0.0867465	-1.14537	0.329041
CLMP	27.5431	0.768293	6.90313	38.8922	-0.457375	-5.65728	-2.20096
ST3GAL4	30.9664	3.9207	7.06154	12.4346	1.15507	-1.75664	-0.5065
KIRREL3	2.25204	1.61238	24.5532	79.5699	-4.99461	-5.60761	-1.41169
ETS1	30.4037	13.3814	28.2219	79.6314	-1.36993	-2.72794	-1.25163
LOC100507431	45.894	5.45048	0.963206	12.0614	1.69531	-1.16061	-3.10296
CCDC77	4.84979	24.7578	12.6064	15.5598	-1.57035	0.29968	0
NINJ2	79.8835	120.318	298.903	39.8521	0.685029	1.08893	2.81049
LOC100049716	46.4542	92.8437	389.552	5.14517	2.37909	3.19201	5.66914
CACNA1C-IT3	0.813152	2.7189	0.88189	28.7017	-4.97897	-3.4846	-4.58665
PLEKHG6	19.1317	28.1137	7.17681	12.5389	0.443537	0.811331	-0.491892
PLEKHG6	18.165	44.8156	92.4215	51.1686	-1.47113	-0.360448	0.96449
SCNN1A	22.9492	47.1057	66.5971	9.72917	1.03899	1.88986	2.79509
CD27	14.4503	24.9212	57.3963	17.9327	-0.185335	0.0755192	1.68813
MLF2	12.7218	26.6429	47.0595	23.8809	-0.813408	0	1.01936
RPL13P5	12.6389	26.3175	41.8337	16.0791	-0.269905	0.360078	1.4349
ATN1	9.62608	19.538	22.5178	20.1781	-1.02337	-0.193332	0.244431
SCARNA12	38.272	61.7376	43.0924	24.5086	0.450794	0.953673	0.835795
FOXJ2	19.828	39.3519	25.7109	67.7651	-1.69789	-0.903041	-1.09684
TMEM52B	14.4861	5.69826	3.25946	14.1929	0	-1.4433	-1.82185
MAGOHB	16.5099	69.53	20.083	43.3821	-1.28164	0.306003	-0.770315
LRP6	2.95142	15.6318	5.11881	6.48174	-1.02098	0.893211	-0.0068443
APOLD1	42.0008	57.8572	40.1516	54.5487	-0.347242	-0.0733589	-0.189328
DDX47	23.7658	40.6276	29.2512	23.5146	0	0.439423	0.36602
GPRC5A	25.1455	18.5226	27.3336	17.9227	0.374335	-0.112949	0.710295
HEBP1	10.8992	10.6164	7.94026	31.2709	-1.46534	-1.68672	-1.68489
GSG1	55.0695	56.5661	51.8441	124.459	-1.14211	-1.289	-1.0028
EMP1	9.55172	17.3089	4.59	31.9126	-1.7184	-1.05138	-2.53316
MGST1	28.4384	98.9625	288.474	129.586	-2.02592	-0.439146	1.15494
PLEKHA5	2.51952	21.1455	0.8009	3.78179	-0.340101	1.98387	-1.67914
LDHB	5.07104	15.1255	20.87	9.74368	-0.823764	0.24897	1.11871
KRAS	133.855	146.145	113.517	304.227	-1.12537	-1.18427	-1.13172
BHLHE41	8.92078	24.7472	3.13755	13.7927	-0.531711	0.476286	-1.77764
PPFIBP1	4.68278	5.67995	6.84798	20.8111	-2.11212	-2.02027	-1.34131
DENND5B-AS1	16.2357	25.6245	47.4881	8.26265	0.777398	1.24852	2.54513
AMN1	32.3082	70.6172	62.7496	21.0458	0.345789	1.28939	1.52129
BICD1	7.24576	30.4815	7.06555	13.6286	-0.841708	0.822685	-0.650138
ALG10B	5.95192	23.4387	2.52401	0.861236	2.22594	4.01866	1.18901
ANO6	35.1414	16.5509	17.3295	18.7358	0.731209	-0.271743	0
SLC38A1	83.7303	27.7207	24.7753	12.1316	2.52934	0.740907	0.979857
SLC38A2	78.9037	27.1735	40.6921	68.0707	0.0897943	-1.46824	-0.480186
PCED1B-AS1	23.526	26.2688	80.0387	2.10947	3.07959	3.05033	5.06469
HDAC7	82.8147	18.0922	18.3085	27.2111	1.48325	-0.735789	-0.309176
TUBA1C	8.7832	7.22318	6.95294	12.9618	-0.528745	-0.995322	-0.639925
KCNH3	5.51779	2.31218	27.6385	6.47643	-0.0589208	-1.47439	2.06068
ATF1	47.4809	16.8586	14.4995	14.1672	1.57745	0	0.0725526
LETMD1	20.496	9.61665	7.55394	6.78544	1.39275	0.107407	0.157578
NR4A1	27.0555	9.57845	5.71548	29.0018	-0.0861896	-1.76355	-2.08811
C12orf80	58.9706	28.5997	31.0409	5.90941	3.10808	1.87432	2.39727
KRT81	293.08	119.306	555.231	158.529	0.704101	-0.494319	1.84357
KRT8	32.1338	13.7446	43.6425	4.27444	2.67975	1.26335	3.33851
KRT8	95.1431	13.4951	118.067	7.48231	3.38261	0.367211	3.91115
KRT8	68.0811	11.7114	58.9199	1.76613	4.60489	1.87044	4.61284
MIR6757	21.772	12.3039	27.2194	30.0589	-0.432973	-1.43718	0
C12orf10	91.5281	33.6073	33.3022	119.663	-0.328274	-1.94464	-1.54192
SP1	63.1064	25.4567	59.1929	19.9424	1.45638	0	1.57854
PRR13	14.3239	14.4433	17.2115	7.35798	0.767767	0.590364	1.24775
CBX5	295.314	128.861	190.359	158.556	0.723741	-0.393974	0.300053
CD63	21.0861	14.3404	15.287	42.8158	-0.993976	-1.73164	-1.22895
MMP19	17.0219	7.83589	7.67278	23.6676	-0.441127	-1.73821	-1.35577
RAB5B	75.0541	16.1844	13.8392	57.6465	0.224174	-1.93	-1.73345
RPL41	31.5575	25.0864	25.8658	32.9254	-0.0225563	-0.538545	-0.0854879
MYL6	61.401	43.8156	43.812	35.0831	0.618698	0	0.341463
RBMS2	22.2735	23.3681	28.4986	18.0797	0.117961	0	0.68804
BAZ2A	18.1965	18.8172	35.4652	29.0788	-0.611438	-0.748573	0.350787
PTGES3	24.5422	30.4837	45.3605	24.2411	0	0	0.945333
NAB2	15.8841	18.664	19.8694	27.7754	-0.77839	-0.732903	-0.234204
INHBE	9.74673	8.51809	50.8492	12.6386	-0.200452	-0.57533	1.97458
LOC100506844	4.75312	20.0453	6.78572	73.4468	-3.8415	-1.9925	-3.09323
LOC100506869	13.584	10.8507	43.7776	17.0423	-0.205857	-0.71091	1.37414
MIRLET7I	28.2862	24.4661	108.631	14.9965	0.674661	0.274132	2.83678
MIRLET7I	4.39534	4.54114	33.6003	4.60992	0	0	2.78811
PPM1H	10.0927	11.1906	92.0357	7.27774	0.13162	0.0902267	3.54827
C12orf66	10.5229	11.3345	17.3737	34.0837	-1.62779	-1.70503	-0.68389
C12orf66	4.61878	6.8929	6.89173	21.7358	-2.16451	-1.77732	-1.36328
LOC100507065	5.92889	9.19348	5.54029	20.0766	-1.73032	-1.28708	-1.59947
PHLDA1	10.8346	7.7518	2.42383	57.9846	-2.35145	-3.00492	-4.1806
PHLDA1	12.9977	20.8519	43.9552	30.8521	-1.19138	-0.699453	0.588951
PHLDA1	14.6639	23.951	56.4179	38.7159	-1.34486	-0.827401	0.622784
PHLDA1	37.4388	56.4111	63.1842	92.5602	-1.27244	-0.870113	-0.298294
MKRN9P	17.1862	3.0688	33.0396	2.50261	2.45276	0	3.61347
LINC01619	12.0128	5.51567	50.4527	16.5289	-0.299598	-1.58459	1.58787
C12orf74	25.6992	1.26674	56.0632	7.16366	1.5425	-2.38017	2.8861
LOC101928731	7.90123	8.26647	12.3376	32.2274	-1.99963	-2.11929	-1.13605
PGAM1P5	23.3841	6.67519	10.0222	7.38569	1.4975	-0.249009	0.4851
NTN4	27.2354	31.4488	49.6309	10.4395	1.16717	1.18613	2.25044
ELK3	1.81645	6.64436	1.85069	61.2556	-4.97997	-3.33936	-4.69149
CDK17	14.9658	13.4738	2.07415	48.7098	-1.66069	-1.9946	-4.19341
LOC643770	21.017	17.3055	27.6682	15.1931	0.305802	0	0.91796
TXNRD1	119.306	103.367	374.764	124.801	0	-0.304781	1.57172
TXNRD1	55.0612	46.6985	117.807	41.6994	0.265037	0	1.5805
MIR3922	19.7523	23.9326	42.7204	5.39897	1.52091	1.60942	2.85214
CORO1C	14.5002	21.334	25.8234	50.5189	-1.78772	-1.41951	-0.736573
SSH1	17.0396	19.4181	17.3739	85.2808	-2.31708	-2.31504	-2.06319
C12orf76	7.10542	12.7499	10.7505	8.72062	-0.213072	0.191421	0.346511
IFT81	26.6876	14.4374	92.1298	24.4235	0	-0.82441	1.93764
ATP2A2	128.015	15.4089	392.628	1.72999	4.54337	1.28118	6.37874
ATP2A2	22.2381	17.3364	49.9181	10.2636	0.85667	0.305387	2.24178
SH2B3	5.19441	16.8007	1.77244	17.9195	-1.70412	-0.210309	-2.96859
RPH3A	3.39168	3.7001	84.914	2.31433	0	0	4.80608
TPCN1	17.9612	26.0027	15.8929	15.294	0.0458447	0.392238	0.0791861
MIR4472-2	2.50621	5.32187	41.0486	12.8615	-2.27125	-1.38287	1.74027
MIR4472-2	7.3771	7.55586	64.4823	14.6565	-0.816443	-0.963818	2.11147
WSB2	30.4522	21.6876	46.8718	40.7953	-0.344967	-1.01552	0.25051
GCN1	28.0949	25.4915	23.3976	18.5178	0.434388	0.103998	0.382157
PXN	71.1125	60.8634	158.871	74.422	-0.01352	-0.423086	1.17181
PXN	13.2468	13.5962	14.3747	12.9739	0	-0.0551801	0.209074
RHOF	55.9443	28.4963	56.8292	34.8756	0.566289	-0.448835	0.804419
CLIP1	31.1419	16.8936	43.5506	23.0967	0.30087	-0.592599	1.00109
HCAR2	5.23527	20.6194	6.25885	10.1019	-0.80616	0.62394	-0.32002
HIP1R	6.72007	15.6904	3.10422	2.74229	0.996268	2.03433	0.0805975
VPS37B	7.62885	18.3792	6.14693	13.8902	-0.786379	0.0545867	-0.865376
PITPNM2	8.11171	12.044	22.3317	8.68052	-0.0117958	0.11103	1.40902
KMT5A	13.28	15.3626	17.1056	19.1392	-0.462064	-0.438724	0
MIR6880	26.576	10.4673	60.7784	39.3909	-0.52419	-2.04167	0.712206
MIR6880	10.0721	10.19	6.84778	18.5452	-0.847342	-1.01637	-1.17389
NCOR2	60.6918	3.85835	9.90727	4.27022	3.41507	0	1.00021
NCOR2	21.4709	5.54232	2.21148	3.72961	2.27791	0.127302	-0.34069
SCARB1	31.6716	4.56606	59.5317	10.6161	1.32137	-1.20452	2.44948
MIR5188	33.4699	25.0341	64.8544	34.4866	-0.0251955	-0.629505	1.02206
LACAT8	55.3943	2.9546	2.38933	3.18158	3.66286	0	0
ULK1	12.2006	7.32995	18.625	3.59992	1.56179	0.635444	2.38911
LATS2	7.87648	4.84603	3.95838	14.6708	-0.848777	-1.72805	-1.60153
SNORA27	11.3559	9.31329	10.1041	28.5609	-1.26874	-1.7354	-1.20559
LINC00545	13.2635	13.3558	1.14614	89.6851	-2.72239	-2.89493	-5.85779
BRCA2	8.29691	6.51026	4.0397	27.7149	-1.67313	-2.20042	-2.45299
STARD13	4.87185	1.6604	0.969219	32.871	-2.67767	-4.35627	-4.64223
CTAGE10P	13.3873	7.21444	34.6228	14.7882	-0.00671577	-1.07162	1.22336
KLF5	11.0909	1.05129	1.38384	0.755394	3.53888	0	0.736197
NDFIP2-AS1	60.4071	4.72393	11.166	24.063	1.1445	-2.39691	-0.76655
MBNL2	48.3394	12.7573	27.1335	28.3186	0.628263	-1.27128	0.0049659
STK24	13.4503	7.10236	6.84332	17.2026	-0.306173	-1.40635	-1.0469
MYO16-AS1	30.9862	10.0908	48.2218	9.59601	1.41398	0	2.26874
MYO16-AS1	26.8869	4.34954	35.9477	4.7544	2.1892	-0.0714169	2.82465
LINC00676	1.69103	0.82615	22.5743	0.843895	0.467431	0	4.43698
LINC00396	34.6383	14.2951	16.9528	13.6494	1.1485	-0.0066241	0.325243
MIR8073	13.4094	0.760841	5.37236	32.0009	-1.1922	-5.36464	-2.25477
PROZ	37.9118	10.0722	5.63562	86.0145	-1.14254	-3.21213	-3.59919
RASA3	11.537	5.19108	13.0461	30.4629	-1.34522	-2.66397	-0.941688
RASA3	14.2505	11.5095	5.85606	68.8063	-2.22191	-2.70754	-3.23609
TMEM55B	22.2784	27.7656	24.7683	44.4	-0.944961	-0.814736	-0.567659
TOX4	4.48693	6.85543	5.81511	12.0263	-1.36647	-0.944636	-0.76863
MRPL52	11.1928	13.1077	9.03142	35.7012	-1.6148	-1.5731	-1.68793
PRMT5	14.5303	21.3999	16.8246	28.1723	-0.890415	-0.520947	-0.454264
NEDD8	11.3976	15.591	15.4975	30.4531	-1.37676	-1.11312	-0.711277
ARHGAP5-AS1	3.88504	3.1794	20.5646	2.42457	0.402929	0	3.03034
ARHGAP5-AS1	2.4104	25.6933	122.459	1.89066	0	2.81707	5.47891
PSMA6	25.2171	41.9748	69.096	22.2446	0	0.489629	1.61533
NFKBIA	10.3254	30.6477	9.8863	15.6137	-0.527241	0.632165	-0.363362
NFKBIA	10.785	26.8117	14.3244	10.8502	0	0.912805	0.4056
SSTR1	50.4436	1.92377	0.654119	6.44186	2.64345	-1.6249	-2.61418
PNN	34.0293	62.6034	50.0578	55.3273	-0.610185	0	0
LRR1	24.5362	26.5691	21.2403	28.0003	-0.113548	-0.185061	-0.0949643
MGAT2	30.9985	24.3365	23.3836	30.7353	0	-0.454567	-0.101404
NEMF	13.1936	15.3179	14.5314	24.1829	-0.840137	-0.81175	-0.477701
LINC01588	23.5311	20.0658	26.3528	25.2032	-0.0778687	-0.493608	0.169296
NID2	22.4663	1.80372	2.36014	44.3468	-0.9394	-4.67994	-3.87814
NID2	13.7783	1.38972	2.56728	38.3416	-1.41336	-4.80179	-3.52947
SAMD4A	13.7371	16.2407	7.03347	24.2211	-0.790462	-0.736159	-1.52232
MAPK1IP1L	12.7206	17.9218	12.7327	27.2056	-1.0462	-0.740251	-0.818201
LGALS3	54.8613	65.4252	46.3446	115.883	-1.02479	-0.957634	-1.03805
L3HYPDH	102.206	115.31	267.078	202.538	-0.889557	-0.901155	0.434998
TMEM30B	11.471	42.6673	16.629	21.601	-0.79545	0.598579	-0.0369352
LOC101927780	10.5046	18.8701	39.9542	52.7242	-2.25557	-1.60449	-0.121894
LOC101927780	12.5522	27.306	29.6681	31.7007	-1.32719	-0.396474	0.0249652
LOC100128233	4.28249	13.9103	5.41601	6.07075	-0.360389	0.786143	0
RAD51B	45.7478	74.2952	104.096	41.2686	0	0.479234	1.37129
RAD51B	4.8557	5.57079	36.9497	1.74846	1.10691	1.11605	4.25785
ZFP36L1	3.37023	5.85276	27.3698	3.79636	-0.0209661	0.201242	2.8389
ZFP36L1	20.2304	16.6422	13.5714	26.0386	-0.327761	-0.794141	-0.676093
ZFP36L1	18.8168	9.61292	22.455	15.9642	0.0715768	-0.833763	0.540785
ZFP36L1	25.085	16.7674	22.9773	33.8565	-0.387834	-1.15098	-0.289836
LTBP2	21.4973	56.1204	48.7652	73.6364	-1.71677	-0.528291	-0.319556
FOS	33.9894	11.1526	5.38247	42.2673	-0.276639	-2.0572	-2.6701
IRF2BPL	30.2474	18.4512	38.3112	25.8359	0.0914831	-0.62143	0.647905
LOC283575	28.4249	21.9215	42.1607	70.1719	-1.28691	-1.8448	-0.498229
SERPINA3	1.10963	0.826842	35.6265	4.32312	-1.62103	-2.18893	2.89919
EML1	11.735	0.795593	4.56358	14.304	-0.239066	-4.23297	-1.36271
WDR25	21.7975	4.1439	5.36175	8.59932	1.18406	-1.15711	-0.377485
DYNC1H1	17.892	10.6416	26.7248	29.2924	-0.648336	-1.57546	0
MIR4309	22.0971	9.18133	6.52895	5.31552	1.8787	0.419465	0.327148
TNFAIP2	79.734	35.9359	64.1173	28.0276	1.29616	0	1.1945
LINC00605	21.3343	1.96403	2.04851	7.26449	1.35998	-1.93269	-1.45252
TRMT61A	12.1434	18.2239	6.06477	11.7099	0	0.318571	-0.675497
INF2	40.5628	7.63091	53.0974	13.5803	1.41403	-0.929668	2.01914
LOC102723354	100.479	25.2594	190.395	14.9447	2.48101	0.292378	3.62084
CRIP2	44.3686	11.895	25.7249	25.1783	0.682628	-1.2128	0.10728
NIPA1	50.8323	4.0623	9.84753	3.07539	3.6163	0	1.45287
LOC100128714	0.798535	18.6073	10.9729	3.89197	-2.05192	1.80368	1.44202
GABRB3	9.23531	0.805036	56.1863	0.756437	2.89576	0	5.72103
TJP1	5.29658	5.59978	53.5364	3.89535	0.0518554	0	3.61936
LOC100131315	12.9724	16.5352	3.76928	4.94917	1.17522	1.33719	-0.0271668
LOC100131315	20.0448	21.5039	26.1689	50.5361	-1.31708	-1.40203	-0.711231
C15orf53	13.3853	9.85911	17.9981	15.2793	-0.116638	-0.74009	0.288071
C15orf54	26.0299	39.0249	39.884	55.9143	-1.05495	-0.659868	-0.218999
GPR176	14.7254	16.5547	3.06759	30.8946	-1.02556	-1.04305	-3.01441
SRP14-AS1	8.209	18.4591	4.97125	8.49179	0	0.759052	-0.451148
BMF	9.31141	46.0529	4.52617	35.3142	-1.82585	0.0269319	-2.59295
GCHFR	17.8002	11.2854	2.17289	6.26487	1.30409	0.455088	-1.1522
CHP1	13.4941	11.1674	17.1058	8.61389	0.447967	0	1.00488
EHD4-AS1	20.3214	32.3515	7.31636	17.7316	0.0439249	0.527681	-0.974096
HYPK	16.2177	14.9395	7.49358	25.1068	-0.592908	-0.896522	-1.47016
DTWD1	7.90813	1.40594	34.9031	26.6378	-1.67883	-4.277	0.45589
FLJ10038	167.315	127.497	145.845	285.949	-0.710196	-1.28366	-0.679698
TMOD3	15.3614	8.31244	50.6884	16.6444	-0.0557585	-1.12122	1.67843
MYO5C	28.7102	19.3375	56.9283	0.791895	4.2587	3.4988	5.4641
NEDD4	15.4187	13.9348	55.6321	8.79693	0.524838	0.187147	2.59764
MYO1E	37.1058	21.0942	79.5733	20.9351	0.668776	-0.103802	1.98755
GCNT3	2.41648	13.4691	50.6195	1.59886	0	2.24756	4.56708
GCNT3	40.7163	21.3591	255.835	1.77085	2.95291	1.82527	5.82628
ANXA2	24.1689	34.0586	156.461	42.414	-0.766392	-0.460004	1.973
ANXA2	19.3026	19.5116	36.8205	22.8557	-0.204499	-0.375333	0.777617
ICE2	22.888	14.9842	47.2549	21.8886	0	-0.609315	1.12371
MIR190A	17.3885	22.99	89.1971	16.0882	0	0.102054	2.46976
LACTB	7.72944	16.5909	31.1859	8.07205	0	0.678422	1.99574
CA12	13.8881	6.51432	58.3059	17.9431	-0.225001	-1.4831	1.69308
USP3	24.3961	20.5409	61.637	24.0592	0	-0.368158	1.44223
PARP16	8.39027	9.75676	16.524	6.48385	0.157696	0.186375	1.35336
SNORD18C	46.86	43.9031	61.8299	56.7245	-0.210994	-0.490158	0.185621
SMAD6	14.1235	7.98424	25.0519	13.0714	0	-0.868459	1.04104
SMAD6	11.797	13.6081	5.39598	7.9661	0.419058	0.436533	-0.273234
SMAD3	76.4189	45.5475	290.061	11.7463	2.13849	1.19772	4.28315
SMAD3	33.8249	17.9226	47.6822	22.6025	0.43746	-0.461612	1.14917
SMAD3	10.2363	12.821	10.1875	55.7496	-2.37341	-2.23531	-2.14225
PAQR5	23.1551	8.26188	60.4289	21.3671	0	-1.39009	1.48824
RPLP1	17.7758	22.8319	22.3326	16.4663	0	0.0973437	0.467464
UACA	6.19414	20.4436	32.964	29.0334	-2.18753	-0.662824	0.281504
THAP10	3.45274	5.87294	5.29472	17.7803	-2.31185	-1.73779	-1.47241
THSD4-AS1	23.9758	6.73849	50.1205	21.8572	0	-1.78183	1.24511
PKM	50.9654	54.6073	124.776	49.1302	0	0	1.39408
CYP11A1	23.9143	10.8575	1.40203	5.5182	1.92305	0.591941	-1.59895
ARID3B	8.77092	41.5543	4.50347	9.47377	0	1.6757	-0.626379
IMP3	77.397	26.4909	35.3306	51.1365	0.443321	-1.05942	-0.236783
SNX33	91.3714	12.596	7.88677	61.268	0.448154	-2.40636	-2.64776
CSPG4	31.128	8.26379	1.29956	12.2397	1.15618	-0.639278	-2.80463
LOC101929439	24.5511	2.77785	2.74662	2.91258	2.83788	-0.0913462	0
ISL2	11.0479	3.74267	22.0255	1.41394	2.54361	0.785179	3.75688
TBC1D2B	7.90899	10.4611	3.4506	46.1119	-2.50407	-2.28861	-3.43592
LOC101929586	4.40187	3.88166	2.65841	20.9554	-2.20031	-2.56135	-2.67704
SEC11A	19.9872	15.863	21.5465	7.70404	1.1888	0.665242	1.51236
MIR7706	27.6578	6.92346	5.96085	11.0285	1.1793	-0.791182	-0.593507
ISG20	22.8436	17.1363	25.4319	47.7673	-1.02284	-1.61912	-0.643927
MFGE8	2.15816	16.0878	24.0923	5.8801	-1.25916	1.0154	2.00388
ABHD2	20.4887	20.924	26.5241	17.3915	0.0848381	0	0.672554
ANPEP	12.5423	14.0229	8.52662	20.8349	-0.685194	-0.710795	-1.01079
SEMA4B	10.8794	10.8652	32.2561	4.39446	1.03713	0.845484	2.82479
SEMA4B	14.4897	13.373	18.7018	5.28714	1.27019	0.965185	1.85459
IQGAP1	24.0321	16.8763	11.5352	25.8516	-0.0669311	-0.760718	-0.894474
SLCO3A1	69.7292	12.6852	7.62235	7.08391	2.93761	0.278487	0
LINC01578	33.6946	17.9038	31.3462	12.001	1.37291	0.270434	1.48482
CHD2	80.5303	63.8446	120.977	151.182	-0.850902	-1.36766	-0.0432479
NR2F2	68.2953	18.1934	50.7654	74.0214	-0.074451	-2.15266	-0.276815
MIR4714	59.9871	12.3954	142.515	30.9215	0.767234	-1.38434	2.23421
PGPEP1L	40.1257	18.6244	87.934	25.4953	0.503399	-0.571715	1.85352
MEF2A	20.0518	9.88105	1.15186	7.00083	1.31818	0.103793	-2.19095
ASB7	57.898	44.5766	17.2864	20.2234	1.36103	0.794147	0
LRRK1	34.8594	66.5532	322.243	23.2274	0.140362	0.890276	3.57946
CHSY1	3.30308	4.97476	0.819934	54.8777	-3.94897	-3.55242	-5.54046
TM2D3	56.7574	10.8184	9.9693	19.1166	1.39535	-0.908258	-0.611145
RHBDF1	13.4283	13.1464	5.22869	25.4482	-0.890152	-1.10625	-2.00834
MIR5587	31.2032	37.7728	13.3104	20.7584	0.377764	0.46485	-0.279885
WDR90	20.0402	15.0284	4.63816	6.95301	1.39353	0.788943	-0.30869
[truncated: 1,320 more rows]
