# Supplementary material for: Super enhancer associated RAI14 is a new potential biomarker in lung adenocarcinoma
Source: Oncotarget. 2017 Oct 27;8(62):105251–61. doi: 10.18632/oncotarget.22165 (PMC5739635; doi:10.18632/oncotarget.22165)
Supplement: Supplementary file 5 [file oncotarget-08-105251-s005.xlsx]

## Sheet: Sheet1
Supplementary Table 5: Primer sequences
Primer	sequence(5'to3')
Human-Q-ANKRD40-F1	TGTCTCTGGAGCCTCAAAATG
Human-Q-ANKRD40-R1	AGATGGGTTCTGAATTCTCACC
human-Q-BCAR3-F1	CATGAAAGCCCTGGAAATGC
human-Q-BCAR3-R1	AGTTTGGGTGTACTGGTGC
Human-Q-BORCS6-F1	CTCTACCAACGCCCCTTAAAG
Human-Q-BORCS6-R1	GTTCCGCTACAGCCAGAAG
human-Q-CDC20-F1	GATGTAGAGGAAGCCAAGATCC
human-Q-CDC20-R1	AAGGAATGTAACGGCAGGTC
human-Q-CYTH3-F1	GAGCCATTTAAGATCCCGGAG
human-Q-CYTH3-R1	GTAATAGAGGCAGTTATCGGTCAG
human-Q-DDIT4-F1	CACTGGCTTCCGAGTCATC
human-Q-DDIT4-R1	TCCACCCCAAAAGTTCAGTC
human-Q-DNAJB1-F1	CCCAGACATCAAGAACCGTAC
human-Q-DNAJB1-R1	CCACAACTGGTAGAAAGGTCC
human-Q-ELF3-F1	CAGATGTCATTGGAGGGTACAG
human-Q-ELF3-R1	TCGTGAGAAGTCAATGGCG
Human-Q-ENO1-F1	ACTGGTATCTATGAGGCCCTAG
Human-Q-ENO1-R1	TCTCTTGTTCTGTGACGTTCAG
Human-Q-EPB41L1-F1	AATCCGTTCTCTTTCTCCGATC
Human-Q-EPB41L1-R1	GCTTCTCGATCCTTGTCTCAG
human-Q-FZD2-F1	GCCCTCATGAACAAGTTCGGT
human-Q-FZD2-R1	TCCGTCCTCGGAGTGGTTCT
human-Q-GAPDH-F	CCATCTTCCAGGAGCGAGATC
human-Q-GAPDH-R	GCCTTCTCCATGGTGGTGAA
human-Q-HEXIM2-F1	AGATGGCGCTTTGGTGTAAG
human-Q-HEXIM2-R1	GTTTTCACACCTCCAGCCA
human-Q-ITGB5-F1	GTCTGCTAATCCACCCAAAATG
human-Q-ITGB5-R1	TCTCTATCTCACCTCCACAGC
human-Q-JUP-F1	CTCTGTGCGTCTCAACTATGG
human-Q-JUP-R1	AGATTCCTGATCAAGCCGATG
Human-Q-KCMF1-F1	AAATGGGCTATACGGAGACATC
Human-Q-KCMF1-R1	CAAGTGTAAGATGAGCTGCAAAG
human-Q-KRT8-F1	CAGGAGAAGGAGCAGATCAAG
human-Q-KRT8-R1	GTTGTCCATGTTGCTTCGAG
human-Q-MCU-F1	TTCCTGGCAGAATTTGGGAG
human-Q-MCU-R1	AGAGATAGGCTTGAGTGTGAAC
human-Q-MED11-F1	TCAGATCCGCTACCTCACC
human-Q-MED11-R1	CATCTGCTCACAGGTTCGAG
Human-Q-MKLN1-F1	CTGTCAATGTCAAACCTGGAAAC
Human-Q-MKLN1-R1	ATAGGTCTTTGATCGCTGGC
human-Q-MKNK2-F1	GTTTTCAGGGAGGTGGAGATG
human-Q-MKNK2-R1	GTGGATGTGGCTCAGGATG
human-Q-MNT-F1	AAGAGTGCTTTGAGACCCTG
human-Q-MNT-R1	CGCTCCATTTCATGCTCATATTC
human-Q-MPRIP-F1	GTTCTCCCTGTGTATTCTGACG
human-Q-MPRIP-R1	GGCTCCACTTTCCGTTTCTT
Human-Q-MTSS1L-F1	AGCGAGCAGGTAATCAAAGAC
Human-Q-MTSS1L-R1	CCCTTGGCACTGCTACTG
Human-Q-PC-F1	GACTCTGTGAAACTCGCTAAAC
Human-Q-PC-R1	CTCTGTGACCGTGTGCTC
Human-Q-PCYT2-F1	ATCTGCATGAACGGACTCTG
Human-Q-PCYT2-R1	GGATAATTTCTGTCTTGCCGTG
human-Q-PSAP-F1	TGCCAGAATGTGAAGACGG
human-Q-PSAP-R1	TCCTTCAGCATATCACCAGC
human-Q-RAI14-F1	GAGAATGGAGATGCGGAGAAG
human-Q-RAI14-R1	ATGTGTAATCATGACCCTGAGG
Human-Q-RPEL1-F1	AGCTAACATGACTGTATCTGGC
Human-Q-RPEL1-R1	CATGAACAGAAACATTGGGCTC
human-Q-RPS9-F1	GGATTTCTTAGAGAGACGCCTG
human-Q-RPS9-R1	GGACAATGAAGGACGGGATG
Human-Q-SERTAD2-F1	CCCAAGTCAGCCTTTCAAAATG
Human-Q-SERTAD2-R1	AACTGTCAGGGTTATGGGAAC
Human-Q-SLC16A5-F1	TGGAGCGGGATCTTTTCTTG
Human-Q-SLC16A5-R1	CCCAAAGATGCTTATTGACGC
human-Q-TMC5-F1	TGTCTGAACTCCATTTCCCG
human-Q-TMC5-R1	TTGAAATAGGAGAGGACGCTG
Human-Q-YTHDF1-F1	ACACAACCTCCATCTTCGAC
Human-Q-YTHDF1-R1	ACTGGTTCGCCCTCATTG
Human-Q-ZFP36L2-F1	TGCGGGATCCAGAAACATG
Human-Q-ZFP36L2-R1	TGTTCAGGTTGAGGTTGGC
human-Q-ZNF131-F1	TGAAGAGACGATGGAATGCC
human-Q-ZNF131-R1	GCCTTGTGAGCCTTAAAATGG
Human-Q-ZNF217-F1	GACTGTTCAGAAGCCCTATGG
Human-Q-ZNF217-R1	CTCTTTTGTGCCATGCTGTTAG
